# Supplementary material for: Spatiotemporal differentiation and driving mechanisms of high-level Grade A tourist attractions in the Yangtze River Delta City Cluster
Source: PLoS One. 2024 May 22;19(5):e0300181. doi: 10.1371/journal.pone.0300181 (PMC11111083; doi:10.1371/journal.pone.0300181)
Supplement: S1 File — (XLS) [file pone.0300181.s001.xls]

## Sheet: 11
List of 1483 high-level Grade A tourist attractions in the YRD city cluster.
Province	Scenic Area Name
Anhui	Wuhu Museum, Jiujiang District
Anhui	Jiujiang District Wuhu City Planning Exhibition Center
Anhui	Hefei Li Hongzhang Residence Exhibition Hall
Anhui	Huaihe Road Pedestrian Street, Hefei
Anhui	Huangfu Mountain National Forest Park, Anhui Province
Anhui	Jinjiaxi Forest Rafting Scenic Spot in Nanqiao District
Anhui	Longxing Temple Scenic Spot in Fengyang County
Anhui	Fengyang Martyrs' Cemetery
Anhui	Qianshan County Jiuqu River Rafting Scenic Spot
Anhui	Qianshan Magic Forest
Anhui	Anhui Huiyuan Scenic Spot
Anhui	Hefei Sea World
Anhui	Wuhu Science and Technology Museum
Anhui	Wuhu Fantasy Tourism Zone
Anhui	Hefei Safari Park
Anhui	Da Shu Mountain Cultural Mausoleum
Anhui	Hefei Bao Park
Anhui	Wuhu Riverside Park
Anhui	Wuhu Yukong Mountain Cultural Tourism Scenic Spot
Anhui	Guichi-gu Xiushanmen Museum
Anhui	Chizhou Museum
Anhui	Xinghua Village tourist area
Anhui	Chizhou Martyrs' Cemetery
Anhui	Wang Jiaxiang Memorial Park
Anhui	Quanjiao County Wu Jingzi Memorial Hall
Anhui	Quanjiao County Taiping Cultural Neighborhood
Anhui	Wuhu Martyrs' Cemetery
Anhui	Wuhu Sculpture Park
Anhui	Juran Cultural Park
Anhui	Maanshan Museum
Anhui	Wujiang Bawang Ancestral Temple Scenic Spot
Anhui	Wuhu Bay Islet District Pillow Water Official Lane Scenic Spot
Anhui	Yiran Xiangmu Press Culture Industrial Park
Anhui	Hatzi Scenic Spot
Anhui	Tongling Museum
Anhui	Tongling West Lake Wetland Scenic Area
Anhui	Fengyang Drum Tower Scenic Spot
Anhui	Dingyuan County Bao Gong Cultural Park
Anhui	Dingyuan Old Town
Anhui	Qianshan County Tianzhu Grand Canyon Scenic Area
Anhui	Poetry City People's Scenic Spot
Anhui	Peach Blossom Edge Ecological Leisure Farm
Anhui	Chizhou Xinghuacun Cultural Tourism Zone
Anhui	Chizhou Longquan Sacred Scenic Spot
Anhui	Three hundred village scenic spots in southern Anhui province
Anhui	Tianyue Bay Health Resort
Anhui	Yuexi Red Army Central Independent Second Division Command Site
Anhui	Ochre Mountain Scenic Area
Anhui	Anhui Museum
Anhui	Dehuatang Chinese Ancient Bed Museum
Anhui	Qianshan County Wanghu Garden Scenic Spot
Anhui	Qianshan City Huangpu Field Scenic Spot
Anhui	Jiuhua Shenlong Valley Scenic Spot
Anhui	Jiuhua Shenlong Valley Scenic Spot, Lingyang Town, Qingyang County, Chizhou City, China
Anhui	Wuhu Wild Woods Mushroom Garden
Anhui	Langya Mountain National Forest Park
Anhui	Jinpeng Ecological Agricultural Science and Technology Demonstration Park
Anhui	Quanjiao County Nanping Mountain Provincial Forest Park
Anhui	Zengshan Ecological Park
Anhui	Tingtang Park
Anhui	Chuzhou 1912 Cultural and Commercial Street District
Anhui	Hefei Three Kingdoms Ruins Park
Anhui	Luyang District Thirty Gang Township Ecological Agricultural Tourism Area
Anhui	Qingyang County Lianfeng Yunhai Tourist Attractions
Anhui	Jiu Hua Shan De Mao Tang
Anhui	Anhui Taihu Mountain National Forest Park
Anhui	Peace Mission Comprehensive Shooting Expansion Base in Hanshan County, Maanshan City
Anhui	Huayang Cave Scenic Area in Baochan Mountain
Anhui	Wu Zixu Ancient Road Scenic Spot
Anhui	Mengniu Dairy (Maanshan) Industrial Tourism Zone
Anhui	Linghu Scenic Spot
Anhui	Former Residence of Zhao Puchu in Yingjiang District
Anhui	Jingting Mountain Scenic Area
Anhui	Xuanshu Wine Culture Park in Xuanshu District
Anhui	Dalongshan Wulongxi Scenic Spot
Anhui	Yixiu District Lingshan Shishu Scenic Spot
Anhui	Qianshan County Wan Guang Yuan Tourist Attractions
Anhui	Zhonglian (Tianzhushan) Campground
Anhui	Yangtze River CaiShiJi Cultural and Ecological Tourism Zone
Anhui	Yuexi County Dabie Mountain Martyrs' Cemetery
Anhui	Jingde County Jiangcun Scenic Spot
Anhui	Xuanyan Cultural Park of Jingde County, Xuancheng City
Anhui	Hefei Rongchuang Paradise
Anhui	Memorial Hall of the Battle of Dujiangyan (Anhui Hall of Fame)
Anhui	Jixi County Purple Garden Scenic Spot
Anhui	Jixi County Museum
Anhui	Zhou Yu Cultural Park
Anhui	Lujiang Hall of Fame
Anhui	Jiuziyan Scenic Spot
Anhui	Tianzhushan Scenic Area
Anhui	Marengi Peak Forest Tourism Area
Anhui	Tongling Wutong Flower Valley Scenic Spot
Anhui	Hatzi Ancient Town Scenic Spot
Anhui	Tongcheng Xianlong Lake Living Sea Happy Water World Scenic Spot
Anhui	Tongcheng Temple of Literature - Six Feet Lane
Anhui	Tongcheng Jade Carving Culture Industrial Park Scenic Spot
Anhui	Yili Group Hefei Industrial Park
Anhui	Rongshida "Double Creation" Base Industrial Tourism Zone
Anhui	Former Site of the General Front Committee of the Battle of Ferrying of the Yangtze River
Anhui	Feidong County Museum
Anhui	Golden Peacock Hot Spring Resort
Anhui	Tianming Flower Sea Scenic Spot
Anhui	Ye Ducheng's Life Exhibition Hall
Anhui	Chizhou Qishan-Pingtian Lake Scenic Area
Anhui	Wolf Lane Lost Valley Scenic Spot in Fengyang County
Anhui	Fengyang County Chives Cave Scenic Spot
Anhui	Jing County Chazi Ancient Town Scenic Spot
Anhui	Jing County Wang Jiaxiang Residence Memorial Hall
Anhui	Liu Yuan? Ancient Huizhou Cultural Park
Anhui	Hefei Botanical Garden
Anhui	1912 Neighborhood
Anhui	Shitai County Penglai Cave Tourist Attractions
Anhui	Chizhou Drunken Mountain Wild Scenic Spot
Anhui	Qianshan County Baimatan Scenic Spot
Anhui	Qianshan County Tianlong Pass Scenic Spot
Anhui	Tongling Tianjing Lake Scenic Area
Anhui	Tongguanshan 1978 Cultural and Creative Park, Tongguan District, Tongling City, China
Anhui	Daqingshan Li Bai Cultural Tourism Zone
Anhui	Shitai Xianfu Mountain Scenic Spot
Anhui	Chizhou City Shitai County World Village Water Culture Expo Park Scenic Spot
Anhui	Panpu Ecological Leisure Farm
Anhui	Old Fruit Tree Street
Anhui	Lujiang County Sanchong Chaohuyuan Scenic Area
Anhui	Yuncao Old Street Scenic Spot
Anhui	Lingjiatan National Archaeological Site Park
Anhui	Qianshan Valley Liuquan Cultural Park Scenic Spot
Anhui	Hanshan County Museum
Anhui	Anhui Qinghuafang Porcelain (Maanshan) Industrial Tourism Zone
Anhui	Ningguo Enlong World Chalet Village
Anhui	Ningguo City Shanmen Cave Scenic Spot
Anhui	Jingxian China Xuanpaper Cultural Park
Anhui	Jingxian Jiangnan First Drift Scenic Spot
Anhui	Hexian Taiwan Farmer Pioneering Park
Anhui	The Ugly Room - Zhenhuai Ancient Street
Anhui	Earthenware Street
Anhui	Jingxian Moon Bay Scenic Spot
Anhui	Moon Bay Water Park, Jing County, Xuancheng City
Anhui	Hefei City Sanhe Ancient Town Scenic Spot
Anhui	China Rice Museum
Anhui	Hongya Mountain Forest Park, Nanqiao District
Anhui	Chaohu Ziwei Cave Scenic Spot
Anhui	Feng Yuxiang Old Residence
Anhui	Huaining Peacock Southeast Flying Tourist Attractions
Anhui	Xuejiagang Ruins Park
Anhui	Dingyuan County Linghu Mountain Scenic Spot
Anhui	Anqing Jushishan Ecological and Cultural Tourism Area
Anhui	Yixiu District Baochong Lake Scenic Area
Anhui	Feixi Old Mother Hen Home (Feixi County Auspicious Agricultural Hills Scenic Spot)
Anhui	Xiangyuan Flower World
Anhui	Xicun Scenic Area, Ningguo City, Xuancheng City
Anhui	Chizhou City Great Wish Cultural Park Scenic Spot
Anhui	Yaojiazhai Ecological Park
Anhui	Pheasant Bay Ecological Park
Anhui	Lujiang Yangjiadun Scenic Spot
Anhui	Firyang County Baiyunyan Scenic Spot
Anhui	Jixi Longchuan Scenic Area
Anhui	Jixi County Taiji Lake Village Scenic Area
Anhui	Longchu Pond Scenic Spot
Anhui	Anqing Martyrs' Cemetery
Anhui	Xiushan Ecological Park
Anhui	Daqingshan Wildlife World
Anhui	Niujiao Daxu Ecological Demonstration Garden
Anhui	Golden Field Scenic Spot
Anhui	Anqing Deng Shiru? Deng Jiaxian's Former Residence
Anhui	Yefu Mountain Forest Park
Anhui	Daxu Ecological Agricultural Tourism Scenic Spot
Anhui	Hefei Binhu National Forest Park
Anhui	Taihu Five Thousand Years Cultural Expo Park Scenic Spot
Anhui	Taihu County Luohe Valley Scenic Spot
Anhui	Wuhu Banshiling Scenic Spot
Anhui	Chaohu Museum
Anhui	Yangtze River 180 Art Neighborhood
Anhui	Tongcheng City HuaMaTang Rural Tourism Style Area
Anhui	Tongling City Yian District Plow Bridge Water Town Scenic Spot
Anhui	Anhui Tianmen Mountain Scenic Area
Anhui	Tujiu Longshan Campground
Anhui	Tongling City Yian District Chengshan Farmer's Garden Scenic Spot
Anhui	Tongling City, Yian District, Tongling City, Meng Sikang Lily Manor Scenic Spot
Anhui	Jing County Chitan Ancient Town Scenic Spot
Anhui	Jingxian Matouxiang Health Tourism Park
Anhui	Shitai County Qiupu River Tourism Scenic Spot
Anhui	Jing County Peach Blossom Pool Scenic Spot
Anhui	Jing County Green Forest Valley Scenic Spot
Anhui	Taihu County Huating Lake Scenic Area
Anhui	Dongzhi County Jiu Tian Xian Yu Scenic Spot
Anhui	Jiuhua Mountain Scenic Spot
Anhui	Chizhou City, the love edge of the Valley rafting
Anhui	Guanyin Lake Scenic Area, Duxiu Mountain, Huaining County
Anhui	Spring Farming Garden Scenic Spot in Huaining
Anhui	Jixi County Placebo Grand Canyon Scenic Area
Anhui	Jixi County Hui-Hang Ancient Road Scenic Spot
Anhui	Zhuwang Scenic Area in Jingde County
Anhui	Lusi Scenic Area in Jingde County
Anhui	Tulip Highland Scenic Spot in Half Town, China
Anhui	Guanxia Scenic Spot in Langxi County
Anhui	Langxi County Azalea Valley Scenic Spot in Xuancheng City
Anhui	Yashan Flower Sea Stone Forest Scenic Area
Anhui	Tongling City Phoenix Mountain Scenic Area
Anhui	Yuanyi Shuangfeng Lake International Tourism Resort
Anhui	Qianshan Bancang Tourism Area
Anhui	Qianshan County Guanzhuang Town Dexinzhuang Scenic Spot
Anhui	Jing She Ancient Road Scenic Spot
Anhui	Yuexi Tianxia Scenic Spot
Anhui	Yuexi Miao Dao Mountain Tourist Attractions
Anhui	West Jiuhua Scenic Spot
Anhui	Tianjing Mountain National Forest Park
Anhui	Fengyang Ming Emperor Mausoleum Scenic Spot
Anhui	Anqing Duxiuyuan Scenic Area
Anhui	Jixi County Shangzhuang Scenic Spot
Anhui	Hefei Zipeng Mountain National Forest Park
Anhui	Jixiang Mountain-Half Moon Lake Scenic Area
Anhui	Linhai Ecological Park
Anhui	Taihu County JiuJiu Flower Sea Scenic Spot
Anhui	Danyutan Provincial Wetland Park
Anhui	Shilian Cave Tourist Attractions in Susong County
Anhui	Poshan Cave Scenic Spot
Anhui	Dongan Forest Park
Anhui	Yinping Mountain Scenic Spot
Anhui	Qingyang County Museum
Anhui	Jinsanhe Agricultural Science and Technology Demonstration and Sightseeing Park
Anhui	Shitai County Yulong Cave Scenic Spot
Anhui	The former site of military administration of the Red 28th Army
Anhui	Sankong Mountain Scenic Spot in Miyang County
Anhui	Feixi County Xiaojingzhuang
Anhui	Li Kenong's former residence
Anhui	Hongjiatong Ancient Village
Anhui	Tianxia Grain Silo 1949 Theme Cultural Excursion Park
Anhui	Changlin Ancient Street Scenic Spot
Anhui	Pu Tang Scenic Spot
Anhui	Tao Gu Maze Scenic Spot in Guangde City, Xuancheng City
Anhui	Guangde Turnip Ecological Park
Anhui	China (Hefei) Intangible Cultural Heritage Park
Anhui	Jingxian South Anhui Incident Martyrs' Cemetery
Anhui	Shitai County Strange Pool Scenic Spot
Anhui	Jixi Shangcun Scenic Spot
Anhui	Dapu Country World
Anhui	Wuhu Taoxin Shuiyun Scenic Area
Anhui	Anhui Province Wine Industry Cultural Tourism Zone
Anhui	Mingtang Mountain Scenic Spot
Anhui	Guangde Taiji Cave Scenic Spot
Anhui	Bush Mountain Bamboo Sea Scenic Spot in Guangde City, Xuancheng City
Anhui	Niu Mountain Scenic Spot, Guangde City, Xuancheng City
Anhui	Wonderful Sweetland Ecological Park
Anhui	Longtanzhai Scenic Spot in Taihu County
Anhui	Taihu Caijiafan Ancient Village Scenic Spot
Anhui	Nanling County misty scenic area
Anhui	Qingyuan Mountain Scenic Spot in Chizhou City
Anhui	Yangtse Scenic Spot in Xuanshou District
Anhui	Tianchang Chahe Tourism Resort
Anhui	Jingde Wenmiao Scenic Spot
Anhui	Longquan Cave Scenic Spot in Xuanshou District
Anhui	Guantang Lake Scenic Spot in Xuanshou District
Anhui	Yongquan Tourism Resort
Anhui	Chuzhou Egret Island International Ecotourism Resort
Anhui	Mingguang Baling Lake Ecological Leisure Tourism Area
Anhui	Jingxian New Fourth Army Headquarters Memorial Hall
Anhui	Yuexi Sikong Mountain Scenic Spot
Anhui	Jing County Ink Tingxi Tourism Scenic Spot
Anhui	Shibawan Grand Canyon Scenic Spot, Xuancheng City, China
Anhui	Jiuhua Tianchi Scenic Spot
Anhui	Mingchuan Hometown Scenic Spot
Anhui	Yuexi Daxieling Cultural Tourism Scenic Spot
Anhui	Chuzhou Fu Xi Culture and Tourism Town
Anhui	Lujiang Tiger Cave Ecological Tourism Area
Anhui	Lujiang Tiger Cave Ecological Tourism Area
Anhui	Feixi County Guanting Forest Sea Scenic Spot
Anhui	Tianchang Jingting Ecotourism Resort
Anhui	Shitai County Xihuang Mountain Scenic Spot
Anhui	Su Song County Luohan Mountain Red Tourism Scenic Spot
Anhui	Red Shanshui Stream Scenic Spot
Anhui	Tongcheng Kongcheng Old Street
Anhui	Guangde City Lingshan Grand Canyon
Anhui	Yuexi County Dabie Mountain Ski Paradise
Anhui	Jingxian Huangtian Scenic Spot
Anhui	Qidi Qiaobo Ice World
Anhui	Nanqiao District Jiutianfeng Tourism Resort
Anhui	Dabie Mountain Rainbow Falls Tourist Attractions
Anhui	Pai Fang Ethnic Special Village
Anhui	Yilin Farm Scenic Spot
Anhui	Yulanshan Blueberry Ecological Park in Nanqiao District
Anhui	Hanwu Ecological Culture Park
Anhui	Tongling Fushan Scenic Spot
Anhui	Fangyuan Scenic Spot, Firyang County
Anhui	Ningguo Qinglongwan Scenic Area
Anhui	Ningguo Shizhu Mountain Scenic Area
Anhui	Tongcheng Xizihu Ecological Scenic Spot
Anhui	Stone Tribe" Scenic Spot in Liuwu
Anhui	Su Song small lone mountain scenic area
Anhui	Ningguo City East China Rift Valley Scenic Spot
Anhui	Ningguo City Wuyue Ancient Road
Anhui	Qingyang County Qichun Ecological Manor
Anhui	Mingguang City Jiashan Anti-Japanese Democratic Government Memorial Hall
Anhui	Yilong Ecological Park Scenic Spot
Anhui	Su Song Baiyazhai Scenic Spot
Anhui	Qianshan County Chachong Ecological Agricultural Sightseeing Park Scenic Spot
Anhui	Dongzhi County Lishan Scenic Spot
Anhui	Xiangquan Hot Spring Resort
Anhui	West River Ancient Town Scenic Spot
Anhui	Tianchang City Longgang Anti-branch 8 School Memorial Hall (Ancient Town)
Anhui	Datong Ancient Town Scenic Spot
Anhui	Chaohu Bushan Island Scenic Spot
Anhui	Lai'an County Jinghua Ecological Culture Park
Anhui	Xuancheng City Guangde City Begonia Town Scenic Spot
Anhui	Shenshan National Forest Park, Quanjiao County
Anhui	Zuo Guangdou Memorial Hall in Miyang County
Anhui	Ningguo Qianqiu She Culture Park
Anhui	Ningguo City Xia Lin Jiu Tian Silver Waterfall Scenic Spot
Anhui	Lai'an County East Anhui Martyrs' Cemetery
Anhui	Bowang Hengshan Scenic Spot
Anhui	Leichi Wetland Vacation Town
Anhui	Lai'an Chisun Lake Wetland Park
Anhui	Jiuhua Qiupu Scenic Spot. Dawangdong Scenic Spot
Anhui	Xiaogang Village Rural Tourism Area, Fengyang County
Anhui	Dafoshan Nourishing Valley Scenic Area, Langxi County, Xuancheng City
Anhui	Tianchang Busan Ecological Tourism Area
Anhui	Anhui Daishan Lake Tourism Resort
Anhui	Dongzhi County Muta Township Lixian Red Tourism Scenic Spot
Anhui	Hefei Duji Bird Island Scenic Spot
Anhui	Quanjiao County Dashu Longshan Tourism Resort Area
Anhui	Quanjiao County Arakusa Wei Farming Culture Park
Anhui	Shitai County Gulujiang Scenic Spot
Jiangsu	Wuxi City, Jiangsu Province Feng Qiyong Academic Hall
Jiangsu	Wuxi City, Jiangsu Province
Jiangsu	Jiangsu Province Nantong Rugao City Water Painting Garden Scenic Area
Jiangsu	Nantong Rugao City, Jiangsu Province, inside and outside the city river scenic belt
Jiangsu	Nantong City, Jiangsu Province, Haohe Scenic Area
Jiangsu	Nantong City City Museum, Jiangsu Province
Jiangsu	Zhenjiang City Zhenjiang Museum, Jiangsu Province
Jiangsu	Zhenjiang Xijindu Historical and Cultural Neighborhood, Zhenjiang City, Jiangsu Province
Jiangsu	Yancheng Dafeng Danding Crane Rare Bird Park Scenic Spot, Jiangsu Province
Jiangsu	Yancheng Juqian Zoo Scenic Spot
Jiangsu	Wuxi Huishan Ancient Town Scenic Spot
Jiangsu	Wuxi City, Jiangsu Province Xihui Scenic Spot
Jiangsu	Zongzhuo Park, Baoying County, Yangzhou, Jiangsu Province
Jiangsu	Ningguo Temple Scenic Spot, Baoying County, Yangzhou, Jiangsu Province
Jiangsu	Suzhou Garden Scenic Spot, Jiangsu Province
Jiangsu	Suzhou Lion Grove, Jiangsu Province
Jiangsu	Yancheng City Julong Lake Scenic Spot
Jiangsu	Yancheng Science and Technology Museum, Jiangsu Province
Jiangsu	Nanjing Stone City Ruins Park, Jiangsu Province
Jiangsu	Nanjing National Defense Park, Jiangsu Province
Jiangsu	Jiangsu Province Nantong Haian County Jianghuai Culture Park Scenic Spot
Jiangsu	Nantong Hai'an County Guangfu Zen Temple, Jiangsu Province
Jiangsu	Tianning Zen Temple, Changzhou City, Jiangsu Province
Jiangsu	Hongmei Park, Changzhou City, Jiangsu Province
Jiangsu	Nanjing Museum of Modern Chinese History Sites (Presidential Palace Scenic Spot), Jiangsu Province
Jiangsu	Meiyuan Xincun Memorial Hall, Nanjing, Jiangsu Province
Jiangsu	Qingliang Mountain Scenic Spot, Nanjing, Jiangsu Province
Jiangsu	Jiangsu Province Taizhou Chinese People's Liberation Army Navy Birthplace Memorial Museum
Jiangsu	Jiangsu Province Gaogang Baima Cultural Tourism Zone
Jiangsu	Hailing Kirin Bay Scenic Spot, Jiangsu Province
Jiangsu	Taizhou Vanilla Bay Scenic Spot
Jiangsu	Yangzhou City, Jiangsu Province
Jiangsu	Shi Kefa Memorial Hall, Yangzhou City, Jiangsu Province
Jiangsu	Yangzhou Dongguan Historical and Cultural Tourism Zone, Jiangsu Province
Jiangsu	Yancheng European wind flower street scenic area, Jiangsu Province
Jiangsu	Taishan Park, Taizhou, Jiangsu Province
Jiangsu	Jiangsu Province Taizhou Guangxiao Temple
Jiangsu	Yangzhou City, Jiangsu Province, China Engraving and Printing Museum/Jiangsu Yangzhou Museum
Jiangsu	Yangzhou Jinghua City Leisure Tourism Zone, Yangzhou City, Jiangsu Province
Jiangsu	Wu Daotai Residence, Yangzhou City, Jiangsu Province
Jiangsu	Yu Cheng Yi Scenic Spot, Gaoyou City, Yangzhou, Jiangsu Province
Jiangsu	Zhenguo Temple, Gaoyou City, Yangzhou, Jiangsu Province
Jiangsu	Dinghui Temple, Rugao City, Nantong, Jiangsu Province
Jiangsu	Wuxi City, Jiangsu Province, Chongan Temple Scenic Spot
Jiangsu	Donglin Academy, Wuxi City, Jiangsu Province
Jiangsu	Wulongtan Park, Nanjing, Jiangsu Province
Jiangsu	Former Residence of Xue Fucheng, Wuxi City, Jiangsu Province
Jiangsu	Taizhou Rice River Scenic Spot, Jiangsu Province
Jiangsu	Yangzhou City, Jiangsu Province
Jiangsu	Zheng Banqiao-Fan Zhongyan Memorial Hall, Xinghua City, Jiangsu Province
Jiangsu	Jindongmen Old Street Scenic Spot, Xinghua City, Jiangsu Province
Jiangsu	Daming Temple, Yangzhou City, Jiangsu Province
Jiangsu	Ganjiang Shugang Ecological Park, Yangzhou City, Jiangsu Province
Jiangsu	Nantong Haian County Museum, Jiangsu Province
Jiangsu	Suzhou Imperial Kiln Gold Brick Museum, Jiangsu Province
Jiangsu	Sun Wu and Wen Zhengming Memorial Park, Xiangcheng District, Suzhou City, Jiangsu Province
Jiangsu	Yangzhou Thin West Lake Scenic Area, Jiangsu Province
Jiangsu	Yangzhou Songjiaocheng Scenic Spot, Jiangsu Province
Jiangsu	Pingjiang Historic District, Suzhou City, Jiangsu Province
Jiangsu	Yangzhou City, Jiangsu Province
Jiangsu	Yangzhou City, Jiangsu Province Flower City - Jiangsu Yangzhou Horticultural Experience Center
Jiangsu	Jiangsu Tea Expo Park, Zhenjiang City, Jiangsu Province
Jiangsu	Jurong City, Zhenjiang City, Jiangsu Province Jurong Yijingwan Resort Scenic Spot
Jiangsu	Taihu Lake National Wetland Park, Suzhou City, Jiangsu Province
Jiangsu	Suzhou City, Jiangsu Province, China Embroidery Art Museum
Jiangsu	Wuxi Nanchan Temple Scenic Spot
Jiangsu	Wuxi City, Jiangsu Province Qingming Bridge Ancient Canal Scenic Area
Jiangsu	Andersen Fairytale Land Scenic Spot, Sheyang, Yancheng City, Jiangsu Province
Jiangsu	Sheyang Qianhe Lake Park Scenic Spot, Jiangsu Province
Jiangsu	Cao Sheng Shu Xiang
Jiangsu	Jiangsu Funing Miaowan Ancient City Scenic Spot
Jiangsu	Jiangsu Province Funing County Tiejun Memorial Hall
Jiangsu	Suzhou Zhouzhuang Ancient Town Scenic Spot, Jiangsu Province
Jiangsu	Suzhou City, Jiangsu Province Kunshan Zhouzhuang Mystery of Life Museum
Jiangsu	Wuxi City, Jiangsu Province, China Wu Culture Museum - Hongshan Ruins Museum
Jiangsu	Wuxi City, Jiangsu Province, China Stone Appreciation Park Scenic Spot
Jiangsu	Tianping Mountain Scenic Spot, Suzhou, Jiangsu Province
Jiangsu	Baimajian Ecological Park, Suzhou, Jiangsu Province
Jiangsu	Chaotian Palace Scenic Spot, Nanjing, Jiangsu Province
Jiangsu	Mochou Lake Park Scenic Spot, Nanjing, Jiangsu Province
Jiangsu	Anti-Japanese War Last Battle Cultural Park, Gaoyou City, Yangzhou, Jiangsu Province
Jiangsu	Yuhuatai Scenic Area, Nanjing, Jiangsu Province
Jiangsu	Dajian Temple Ruins Park Scenic Spot, Nanjing, Jiangsu Province
Jiangsu	Jurong Maoshan Scenic Spot, Zhenjiang City, Jiangsu Province
Jiangsu	Maoshan Jinniu Cave Scenic Spot
Jiangsu	Yangtze River Medicinal Botanical Garden, Nantong City, Jiangsu Province
Jiangsu	Golden Island Ecological Park, Nantong City, Jiangsu Province
Jiangsu	Nanjing Victory Museum Scenic Spot
Jiangsu	Nanjing Treasure Shipyard Ruins Scenic Spot, Jiangsu Province
Jiangsu	Nantong Safari Park Scenic Spot
Jiangsu	Chongchuan Wonderful Farm Scenic Spot
Jiangsu	Yancheng Century Park, Jiangsu Province
Jiangsu	Fuzimiao-Qinhuai Scenic Spot, Nanjing, Jiangsu Province
Jiangsu	Nanjing Science and Technology Museum, Jiangsu Province
Jiangsu	Changzhou Ancient Canal South Street Cultural Tourism Zone, Jiangsu Province
Jiangsu	Changzhou Golden Eagle Ocean World, Jiangsu Province
Jiangsu	Rugao Bonsai Scenic Spot, Nantong City, Jiangsu Province
Jiangsu	Chinese Longevity Culture Valley, Rugao, Nantong, Jiangsu Province
Jiangsu	Tianchi Mountain Scenic Spot, Suzhou City, Jiangsu Province
Jiangsu	Canal No. 5 Creative Neighborhood, Changzhou City, Jiangsu Province
Jiangsu	Wuxi Museum, Jiangsu Province
Jiangsu	Jiangsu Province Yangzhou Gaoyou Wenyoutai
Jiangsu	Haiyan Historical and Cultural Scenic Area, Yancheng, Jiangsu Province
Jiangsu	Changzhou New District Center Park, Jiangsu Province
Jiangsu	Jiangnan Global Port, Changzhou City, Jiangsu Province
Jiangsu	Jiangsu Province Nantong Haian County Suzhong Seven Battles and Seven Victories Memorial Hall
Jiangsu	Taicang Park (葊山园) in Taicang City, Suzhou, Jiangsu Province, China
Jiangsu	Nan Yuan Park, Taicang, Suzhou, Jiangsu Province
Jiangsu	Jiangsu Province Jiangyan Qinhu tourist attractions
Jiangsu	Jiangsu Province Jiangyan Qinhu wetland agricultural ecological park scenic spot
Jiangsu	Zhenjiang City, Jiangsu Province, Maoshan Redwood Art Museum
Jiangsu	Suzhou City, Jiangsu Province
Jiangsu	Nantong City, Jiangsu Province, China's Workers and Peasants Red Army 14th Army Memorial Museum Scenic Spot
Jiangsu	Rugao Huaxia Movie Exhibition Hall
Jiangsu	Changzhou Sanjie Memorial Hall, Jiangsu Province
Jiangsu	Fengcheng River Scenic Area, Taizhou, Jiangsu Province
Jiangsu	Yangzhou Lotus Pond Park Scenic Spot
Jiangsu	Nantong Wolf Mountain Scenic Spot, Jiangsu Province
Jiangsu	Nantong Junshan Scenic Area, Jiangsu Province
Jiangsu	Nanjing Memorial Hall for the Victims of the Nanjing Massacre, Nanjing, Jiangsu Province
Jiangsu	Liyuan Park, Wuxi City, Jiangsu Province
Jiangsu	Tang City, Wuxi City, Jiangsu Province
Jiangsu	Panmen Scenic Spot, Suzhou City, Jiangsu Province
Jiangsu	Lotus Moonlight Wetland Park, Suzhou City, Jiangsu Province
Jiangsu	China Flower Botanical Garden, Suzhou, Jiangsu Province
Jiangsu	Qian Mu-Qian Weichang Residence, Wuxi City, Jiangsu Province
Jiangsu	Marco Polo Flower World, Yangzhou City, Jiangsu Province
Jiangsu	Yangzhou City, Jiangsu Province Min Song Min Music Park
Jiangsu	Changzhou Museum, Jiangsu Province
Jiangsu	Zhenjiang Nanshan Scenic Spot, Jiangsu Province
Jiangsu	Zhenjiang City Planning Exhibition Center, Jiangsu Province
Jiangsu	Danyangshan National Forest Park, Suzhou City, Jiangsu Province
Jiangsu	Suzhou Paradise Forest World Scenic Spot, Suzhou City, Jiangsu Province
Jiangsu	Laoshan Forest Park, Nanjing, Jiangsu Province
Jiangsu	Nanjing Ink Community Tourism Zone, Nanjing, Jiangsu Province
Jiangsu	Nanjing Museum, Jiangsu Province
Jiangsu	Yancheng New Fourth Army Memorial Hall, Jiangsu Province
Jiangsu	Yancheng Guiguo Yongning Zen Temple, Jiangsu Province
Jiangsu	Tongzhou Kaisha Island RV Campground Scenic Area
Jiangsu	Zhang Jian Memorial Hall, Haimen City, Nantong, Jiangsu Province
Jiangsu	Haimen Jiulong Island Cultural Wetland Scenic Spot
Jiangsu	Jiangsu Province Yangzhou City Jiangdu Ziyi Park
Jiangsu	Yangzhou Art Museum, Jiangsu Province
Jiangsu	Jiangsu Yangzhou Baojie River Recreation and Sports Park
Jiangsu	Changzhou City, Jiangsu Province, Oriental Salt Lake City - Road World Scenic Spot
Jiangsu	Changzhou City, Jiangsu Province, Flower Valley Wonderland Scenic Spot
Jiangsu	National Ancient Ginkgo Park, Taixing City, Jiangsu Province
Jiangsu	Fengqi Lake Scenic Area, Taizhou City, Jiangsu Province
Jiangsu	Wuxi Yingdu Cultural Tourism Zone, Jiangsu Province
Jiangsu	Wuxi Xuelangshan Ecological Landscape Park, Jiangsu Province
Jiangsu	Zhenjiang City, Jiangsu Province, Jinshan-Jiaoshan-Beigushan Tourism Scenic Spot
Jiangsu	Wuxi Longsi Ecological Park, Jiangsu Province
Jiangsu	Wubidang Wetland Park, Xinghua City, Jiangsu Province
Jiangsu	Nanjing Yishan National Mining Park, Jiangsu Province
Jiangsu	Jinniu Lake Wildlife Kingdom, Nanjing, Jiangsu Province
Jiangsu	Jinniu Lake Scenic Area, Nanjing, Jiangsu Province
Jiangsu	Wuxi Soft-shelled Turtle Lake Scenic Area, Jiangsu Province
Jiangsu	Nantong Meiyuan Scenic Area, Jiangsu Province
Jiangsu	Nanjing Riverview Tower Scenic Area, Jiangsu Province
Jiangsu	Qixing Lake Ecological Park, Hai'an County, Nantong, Jiangsu Province
Jiangsu	Oriental Grand Longevity Garden, Rugao City, Nantong, Jiangsu Province, China
Jiangsu	Shaobo Ancient Town, Yangzhou City, Jiangsu Province
Jiangsu	Yangzhou City, Jiangsu Province, Phoenix Island Ecological Tourism Zone
Jiangsu	Xuanwu Lake Scenic Spot, Nanjing, Jiangsu Province
Jiangsu	Red Mountain Forest Zoo, Nanjing, Jiangsu Province
Jiangsu	Suzhou City, Jiangsu Province, Qili Shantang Scenic Spot
Jiangsu	Wuxi City, Jiangsu Province, Boda - Modern 1930 New Culture Theme Life Park
Jiangsu	CCTV Wuxi Film and TV Base Three Kingdoms Water Margin Scenic Spot
Jiangsu	Yangzhou City, Jiangsu Province Canal Three Bay Scenic Area
Jiangsu	Scenic Spot of Carved Flower Building on the Coast of Gao Gang, Jiangsu Province
Jiangsu	Jiangsu Province Gaogang Cited River Scenic Area
Jiangsu	Nantong Adventure Kingdom, Jiangsu Province
Jiangsu	Ming Culture Village (Yangshan Tablet Material) Scenic Spot, Nanjing, Jiangsu Province
Jiangsu	Tangshan Ziqing Lake Tourist Area, Nanjing, Jiangsu Province
Jiangsu	Jiangsu Province Yangzhou Science and Technology Museum
Jiangsu	Jiangsu Xuezheng Cultural Tourism Zone, Jiangyin City, Wuxi, Jiangsu Province
Jiangsu	Wuxi Jiangyin City, Jiangsu Province, Binjiang Fortress Tourist Area
Jiangsu	Jiangsu Province Suzhou City Hanshan Temple
Jiangsu	Jurong City, Jiangsu Province, Fuzhi Flower Sea Scenic Spot
Jiangsu	Maoshan Peninsula Scenic Spot, Jurong City, Zhenjiang City, Jiangsu Province
Jiangsu	Zhongshan Scenic Spot - Zhongshan Mausoleum Scenic Area, Nanjing, Jiangsu Province
Jiangsu	Meiyuan Hengshan Scenic Area, Wuxi City, Jiangsu Province
Jiangsu	Changzhou Revolutionary Martyrs Memorial Site, Jiangsu Province
Jiangsu	Nantong Bihai Yinsha Scenic Spot
Jiangsu	Golden Beach Scenic Spot, Qidong City, Nantong, Jiangsu Province
Jiangsu	Changzhou Global Animation Hippodrome Scenic Area, Jiangsu Province
Jiangsu	Changzhou City, Jiangsu Province Chinese Filial Piety Garden Scenic Spot
Jiangsu	Dafeng Harbor Ocean World Scenic Spot, Jiangsu Province
Jiangsu	Jiangsu Province Suzhou Zhangjiagang City Jiyang Lake Ecological Tourism Area
Jiangsu	Liangfeng Ecological Park, Zhangjiagang City, Suzhou City, Jiangsu Province
Jiangsu	Jiangsu Province Suzhou City Tongli Ancient Town Scenic Spot
Jiangsu	Jiangsu Province Suzhou Wujiang District Jing Si Garden
Jiangsu	Wuxi Zoo, Jiangsu Province - Taihu Lake Happy Park
Jiangsu	Jiangsu Province Yangzhou City Cornucopia Bay Scenic Spot
Jiangsu	Tinglin Garden, Kunshan City, Suzhou, Jiangsu Province
Jiangsu	Suzhou City, Jiangsu Province Kunshan City Ecological Forest Park Scenic Spot
Jiangsu	Qingfeng Park, Changzhou City, Jiangsu Province
Jiangsu	Bamboo Sea Scenic Area, Yixing, Wuxi, Jiangsu Province, China
Jiangsu	Taozu Holy Land Scenic Spot in Yixing City, Wuxi, Jiangsu Province
Jiangsu	Dangkou Ancient Town Scenic Spot, Wuxi City, Jiangsu Province
Jiangsu	Yangzi Country Park, Yangzhou City, Jiangsu Province
Jiangsu	Wuxi Hongshan Taibo Scenic Spot, Jiangsu Province
Jiangsu	Longyou Lake Scenic Area, Rugao City, Nantong, Jiangsu Province
Jiangsu	Qixia Mountain Scenic Area, Nanjing, Jiangsu Province
Jiangsu	Nanjing Happy Valley Scenic Area
Jiangsu	Anhu Sanhu Exhibition Hall, Yandu District, Jiangsu Province
Jiangsu	Yandu Grass House Paradise, Jiangsu Province
Jiangsu	Mudu Ancient Town, Suzhou, Jiangsu Province
Jiangsu	Xinghua City, Jiangsu Province Lizhong Water Forest Scenic Spot
Jiangsu	Xinghua City, Jiangsu Province, ten thousand acres of lotus pond scenic area
Jiangsu	Jiangsu Province Nantong Hai'an County Ten Thousand Yuan Pagoda
Jiangsu	Jiangyan Qintong Ancient Town, Jiangsu Province
Jiangsu	Chongchuan Tangzha North City Scenic Spot
Jiangsu	Chongchuan Qingqing Ranch Scenic Spot
Jiangsu	Yancheng Dafeng Holland Flower Sea Scenic Area, Jiangsu Province
Jiangsu	Jiangsu Province Dafeng Meihua Bay Scenic Spot
Jiangsu	Jiangsu Province Yangzhou Gaoyou City Culture, Sports and Leisure Park
Jiangsu	Zhanggongdong Tourist Attractions, Yixing City, Wuxi, Jiangsu Province
Jiangsu	Wuxi Xing Ceramic Museum, Jiangsu Province
Jiangsu	Jiangsu Province Suzhou City Youth Science and Technology Museum
Jiangsu	Nantong City Green Valley, Jiangsu Province
Jiangsu	Nanjing Fujiabian Agricultural Science and Technology Tourism Park, Jiangsu Province
Jiangsu	Nanjing Wuxi Mountain Scenic Spot, Jiangsu Province
Jiangsu	Wuxi Yixing Yunhu Tourism Scenic Spot, Jiangsu Province
Jiangsu	Wuxi Yixing Huadong Baichang Ecological Leisure Resort, Jiangsu Province
Jiangsu	Yizheng Yizheng City, Yangzhou, Jiangsu Province, Press Hill Geological Park
Jiangsu	Tianle Lake Tourism Resort, Yangzhou City, Jiangsu Province
Jiangsu	Longbishan Forest Park, Yixing, Wuxi, Jiangsu Province
Jiangsu	Wuxi Yixing Tuanstorm Scenic Area, Jiangsu Province
Jiangsu	Yancheng Sheyang Xixin Temple Scenic Spot, Jiangsu Province
Jiangsu	Yangzhou Runyang Forest Park, Jiangsu Province
Jiangsu	Nantong Hai'an Le 100 Years of Hundred Herbs Health Culture Park, Jiangsu Province
Jiangsu	Jiangsu Province Nantong Haian County New Fourth Army United Resistance Memorial Hall
Jiangsu	Jiangsu Province Taizhou Tiande Lake Scenic Area
Jiangsu	Lishui Tianshengqiao Scenic Spot in Nanjing, Jiangsu Province
Jiangsu	Nanjing City, Jiangsu Province, seeking rain mountain cultural celebrities Memorial Hall
Jiangsu	Dongduyuan Scenic Spot, Zhangjiagang City, Suzhou, Jiangsu Province
Jiangsu	Wanchi International Automobile Sports Park, Nanjing, Jiangsu Province
Jiangsu	Gingko Lake Scenic Area, Nanjing, Jiangsu Province
Jiangsu	Datang Golden Herb Valley, Nanjing, Jiangsu Province
Jiangsu	Dafeng Oriental Wetland Park, Yancheng City, Jiangsu Province
Jiangsu	Huaxia Art Expo Park, Changzhou City, Jiangsu Province
Jiangsu	Mucheng Scenic Spot, Jingjiang City, Jiangsu Province
Jiangsu	Jiangsu Province Suzhou City Shangfang Mountain National Forest Park
Jiangsu	Wuxi City, Jiangsu Province
Jiangsu	Nanjing Niushoushan Cultural Tourism Zone, Jiangsu Province
Jiangsu	Suzhou Bay Golden Lakeshore Tourism Area, Jiangsu Province
Jiangsu	Haimen Yudong Ancient Town Scenic Spot
Jiangsu	Haimen Tongdong Revolutionary Old District Red Memory Hall Scenic Spot
Jiangsu	Yancheng Dayang Bay Ecotourism Scenic Spot, Jiangsu Province
Jiangsu	Houyi Cultural Park Scenic Spot, Sheyang County, Jiangsu Province
Jiangsu	Nanjing Hexi Nanjing Eye Tourism Area, Nanjing, Jiangsu Province
Jiangsu	Guangfu Scenic Spot, Suzhou City, Jiangsu Province
Jiangsu	Shajiabang-Yushan Shanghu Tourist Area, Suzhou, Jiangsu Province
Jiangsu	Changshu City, Suzhou, Jiangsu Province, the square tower monuments and scenic spots
Jiangsu	Nanjing Pearl Spring Scenic Area, Jiangsu Province
Jiangsu	Lishui Zhou Garden-Lishui Baima Ruyi Culture and Art Center Scenic Spot, Nanjing, Jiangsu Province
Jiangsu	Cao Shan Meiyin Tea Garden Scenic Spot
Jiangsu	Longtouzhu Park, Wuxi City, Jiangsu Province
Jiangsu	Changzhou City, Jiangsu Province, China Spring and Autumn Drowned City Tourism Zone
Jiangsu	Moyan Riverside Style Area, Nanjing, Jiangsu Province
Jiangsu	Nantong Intercontinental Green Expo Park, Jiangsu Province
Jiangsu	Jiangsu Province Taizhou City Herbal Health Scenic Area (former Jiangsu Traditional Chinese Medicine Science and Technology Park in Gaogang District)
Jiangsu	Nantong Qidong City, Jiangsu Province, nine branches of the National Anti-Terrorism University Memorial Hall
Jiangsu	Qidong MOUMOU Farm Scenic Spot
Jiangsu	Baoying Lake National Wetland Park, Yangzhou City, Jiangsu Province
Jiangsu	Yancheng City Chinese Begonia Garden
Jiangsu	Jinji Lake Scenic Spot, Suzhou City, Jiangsu Province
Jiangsu	Funing Jinshahu Tourist Scenic Spot, Yancheng City, Jiangsu Province
Jiangsu	China Mi Fu Calligraphy Park
Jiangsu	Yangcheng Lake Scenic Spot, Bacheng, Kunshan City, Suzhou, Jiangsu Province
Jiangsu	Yandu Longgang Peach Blossom Garden, Jiangsu Province
Jiangsu	Nantong City, Jiangsu Province, the world outside the peach garden leisure farms
Jiangsu	Gaochun International Slow City, Nanjing, Jiangsu Province
Jiangsu	Nanjing Youzi Mountain Leisure Tourism Zone, Jiangsu Province
Jiangsu	Jiangsu West Taihu Film and Television Industry Base Scenic Spot
Jiangsu	Xingwang Agricultural Leisure Culture Park, Yixing City, Wuxi, Jiangsu Province
Jiangsu	Jiangsu Womu Agricultural Expo Park
Jiangsu	Wuxi City, Jiangsu Province Helu City Ruins Museum
Jiangsu	Jiangsu Province Taixing City New Fourth Army Huangqiao Battle Memorial Hall
Jiangsu	Huangqiao Xiaonanhu Scenic Area, Taixing City, Jiangsu Province
Jiangsu	Lili Ancient Town, Suzhou, Jiangsu Province
Jiangsu	Jiangsu Province Suzhou Wujiang Canal Cultural Tourism Scenic Spot
Jiangsu	Wuzhong Taihu Lake Tourist Area, Suzhou, Jiangsu Province
Jiangsu	Chenji Peacock Hill Ecological Sports Park, Yizheng City, Yangzhou, Jiangsu Province
Jiangsu	Jiulongkou Scenic Spot, Jianhu County, Jiangsu Province
Jiangsu	Fishing World Scenic Spot, Hengji Town, Jianhu County, Jiangsu Province
Jiangsu	Taizhou Autumn Snow Lake Ecological Scenic Spot, Jiangsu Province
Jiangsu	Zhenjiang City, Jiangsu Province Yangzhong China Professional Clothing Expo Hall
Jiangsu	Jiangsu Province Zhenjiang Yangzhong City Garden Expo Park
Jiangsu	Jiangsu Province Suzhou Kunshan City Jinxi Ancient Town
Jiangsu	Zhangjiagang City, Suzhou, Jiangsu Province, Yonglian Town Scenic Spot
Jiangsu	Changyinsha Eco-agricultural Tourism Zone, Zhangjiagang City, Suzhou, Jiangsu Province
Jiangsu	Wuxi Xinzhou Ecological Park, Jiangsu Province
Jiangsu	Nanshan Lake Scenic Area, Nanjing, Jiangsu Province
Jiangsu	Dongtai Yellow Sea Forest Park Scenic Spot, Jiangsu Province
Jiangsu	Jiangsu Yongfenglin Agricultural Ecological Park, Yancheng City, Jiangsu Province
Jiangsu	Hongshan Sports Park, Yizheng, Yangzhou, Jiangsu Province
Jiangsu	Jiangning Taiwan Creative Agricultural Tourism Zone, Nanjing, Jiangsu Province
Jiangsu	Zhenze Ancient Town Scenic Spot, Wujiang City, Suzhou, Jiangsu Province
Jiangsu	Nanjing Yufa Ecological Tourism Zone, Jiangsu Province
Jiangsu	Dajinshan Scenic Area, Nanjing, Jiangsu Province
Jiangsu	Wuxi Yixing Shanmu Scenic Area, Jiangsu Province
Jiangsu	Pingyuanchi Lotus Folk Garden, Rugao City, Nantong, Jiangsu Province
Jiangsu	Madian Water Conservancy Hub Scenic Area, Taixing City, Jiangsu Province
Jiangsu	Zhenjiang City, Jiangsu Province, China Zhenjiang Vinegar Culture Museum
Jiangsu	Jiangsu Province Funing County Majiadang Tourism Scenic Spot
Jiangsu	Taixing Qingyun Zen Temple, Jiangsu Province
Jiangsu	Lotus Garden Ecological Tourism Zone, Baoying County, Yangzhou, Jiangsu Province
Jiangsu	Zhenjiang Baohuashan National Forest Park, Jiangsu Province
Jiangsu	Qidong Dream Long Island Scenic Spot
Jiangsu	Jiangsu Province Dafeng Chinese Water Margin Park
Jiangsu	Xinghua Shi Nai'an Cultural Park, Jiangsu Province
Jiangsu	Jiangsu Yangzhou Gaoyou Lingtang Hui Township Ancient Mosque Scenic Area
Jiangsu	Shagou Ancient Town, Xinghua City, Jiangsu Province
Jiangsu	Jiangsu Dongtai Xixi Tourism and Cultural Scenic Spot
Jiangsu	Jiangsu Province Dongtai Ganggang Tourism Scenic Spot
Jiangsu	Jiangsu Province Dafeng Shanghai Zhiqing Memorial Hall
Jiangsu	Tinghu Qianhewan Hot Spring Town, Jiangsu Province
Jiangsu	Tinghu District Qianbao Lake Sheep Mulong Bay Scenic Spot
Jiangsu	Yancheng Dazhong Lake Tourist Attractions, Jiangsu Province
Jiangsu	Yangshan Peach Blossom Garden Scenic Spot, Wuxi City, Jiangsu Province
Jiangsu	Ganjiang District, Yangzhou City, Jiangsu Province Chen Garden Scenic Spot
Jiangsu	Fenghuang Mountain Scenic Area, Zhangjiagang City, Suzhou City, Jiangsu Province
Jiangsu	Dongtai Anfeng Ancient Town, Jiangsu Province
Jiangsu	Xiangshan Scenic Area, Zhangjiagang City, Suzhou, Jiangsu Province
Jiangsu	Yangzhou Jiangdu Park Scenic Spot, Jiangsu Province
Jiangsu	Yuhuatai District Meigang Industrial Culture Tourism Zone
Jiangsu	Haimen harbor ecological park scenic area
Jiangsu	Nantong City, Jiangsu Province, Haimen Jieshiqiao International Home Textile Park Scenic Spot
Jiangsu	Nanshan Temple, Nantong City, Jiangsu Province
Jiangsu	Taicang Modern Agricultural Park, Suzhou, Jiangsu Province
Jiangsu	Shaxi Ancient Town Scenic Spot, Taicang, Suzhou, Jiangsu Province
Jiangsu	Red Maple Garden Scenic Spot, Taixing City, Jiangsu Province
Jiangsu	Zhenjiang New District City Central Park, Jiangsu Province
Jiangsu	Zhenjiang Jiangxinzhou Orange River Scenic Spot, Jiangsu Province
Jiangsu	Tianmu Lake Scenic Spot, Changzhou City, Jiangsu Province
Jiangsu	Jiangsu Province Suzhou City Luzhi Ancient Town Excursion Area
Jiangsu	Wujin Songjian Lake Ecological Tourism Zone, Changzhou, Jiangsu Province
Jiangsu	Jiangsu Jurong Shenniu Redwood Art Museum
Jiangsu	Jiangsu Province Yangzhou City Jiangdu Kaiyuan Temple Scenic Spot
Jiangsu	Menghuayuan Scenic Spot in Lishui District
Jiangsu	Jiangsu Province Changzhou Liyang City New Fourth Army Jiangnan Command Memorial Hall
Jiangsu	Beiqiao Original Township Tourism Area
Jiangsu	Jiangsu Province Wuxi Jiangyin Shuangjing Ecological Park
Jiangsu	Jiangsu Province Suzhou City Xiangcheng Shengze Lake Moon Festival Garden
Jiangsu	Jiangxiang Rural Tourism Scenic Spot, Changshu, Suzhou, Jiangsu Province
Jiangsu	Qingshuitan Scenic Spot, Gaoyou City
Jiangsu	Funing County, Jiangsu Province, Panlong Ancient Temple
Jiangsu	Nantong Rudong County, Jiangsu Province, China Qingyuan Scenic Spot
Jiangsu	Nantong Rudong County, Jiangsu Province Martang Revolutionary Martyrs Memorial Hall
Jiangsu	Qidong Jiangtian Ecological Park Scenic Spot
Jiangsu	Nantong Zhongxiao Cultural Park, Jiangsu Province
Jiangsu	Jiangsu Province Wuxi Jiangyin City Changjing Ancient Town Cultural Tourism Zone
Jiangsu	Yancheng Kangsen Ecological Park
Jiangsu	Pingshan Forest Park, Nanjing, Jiangsu Province
Jiangsu	Jiangsu Province Suzhou Kunshan City Qiandeng Ancient Town Tourism Zone
Jiangsu	Jiangsu Province Yangzhou Yizheng Museum
Jiangsu	Hao's Hometown Tourist Attractions, Yandu, Jiangsu Province
Jiangsu	Danyun Mountain Buddhist Cultural Park, Dagang Town, Yandu District, Yancheng City, Jiangsu Province
Jiangsu	Dafeng Dream Maze, Yancheng City, Jiangsu Province
Jiangsu	Yancheng City, Jiangsu Province, Dafeng Chinese Elk Park Scenic Spot
Jiangsu	Jiangyan Gulotang Tourism and Cultural Scenic Spot, Jiangsu Province
Jiangsu	Haimen soccer town cultural living room scenic area
Jiangsu	Jieshou Old Street Cultural Scenic Spot, Gaoyou City, Yangzhou City, Jiangsu Province
Jiangsu	Fangshan Scenic Area, Nanjing, Jiangsu Province
Jiangsu	Yangshan Dang Scenic Spot, Yixing City, Wuxi, Jiangsu Province
Jiangsu	Cao Dian Chudian Park, Baoying County, Yangzhou City, Jiangsu Province
Jiangsu	Meili Jushayuan Scenic Spot, Changshu City, Suzhou, Jiangsu Province
Jiangsu	Jiu Li Scenic Area, Danyang City, Zhenjiang
Jiangsu	Gaochun Old Street Historical and Cultural Scenic Spot, Nanjing, Jiangsu Province
Jiangsu	China (Danyang) Optical City
Jiangsu	Jiangsu Province Jianhu Xitang River Scenic Spot
Jiangsu	Jiangsu Province Nantong Qidong Tomato Club
Jiangsu	Shihou Ancestral Hall, Liyang City, Changzhou, Jiangsu Province
Jiangsu	Baipu Fabo Zen Temple, Rugao City, Nantong, Jiangsu Province
Jiangsu	Dongtai Jiaozi Mud Scenic Spot, Jiangsu Province
Jiangsu	Yancheng Danding Crane Wetland Ecotourism Area, Jiangsu Province
Jiangsu	Xishan Scenic Spot, Suzhou City, Jiangsu Province
Jiangsu	Yancheng City Funing Peach Blossom Garden Scenic Spot
Jiangsu	Yangkou Harbor Scenic Spot, Nantong, Jiangsu Province
Jiangsu	Jintan Huarogeng Park, Changzhou City, Jiangsu Province
Jiangsu	Nanhu Cultural Theme Park, Binhai County, Jiangsu Province
Jiangsu	Nantong City, Jiangsu Province Xiaoyangkou Scenic Area
Jiangsu	Nantong Hai'an County, Jiangsu Province Angle oblique red flag militia regiment history performance exhibition hall
Jiangsu	Xiangshui County Jiufeng Agricultural Expo Park
Jiangsu	Changzhou Global Dinosaur City Leisure Tourism Zone, Jiangsu Province
Jiangsu	Changzhou Maoshan Forest World Scenic Spot
Jiangsu	Maoshan Baosheng Park, Changzhou City, Jiangsu Province
Shanghai	Pudong New District Shanghai Top Sightseeing Hall
Shanghai	Shanghai Treasure Chest Artisan Hall, Pudong New Area
Shanghai	Shanghai Jinmao Tower 88th Floor Observation Hall
Shanghai	Shanghai World Financial Center Observation Hall
Shanghai	Shanghai Oriental Pearl Radio & TV Tower
Shanghai	Shanghai Ocean Aquarium
Shanghai	Shanghai Pearl Lake-Xisha Wetland Scenic Spot
Shanghai	Shanghai Chongming Lotus Expo Park
Shanghai	Madame Tussauds Shanghai
Shanghai	Shanghai Urban Planning Exhibition Center
Shanghai	Shanghai Science and Technology Museum
Shanghai	Shanghai Museum
Shanghai	Shanghai Aurora Museum
Shanghai	Shanghai Yiorai Outlet Scenic Spot
Shanghai	Shanghai Lavender Park
Shanghai	Shanghai Sihang Warehouse Anti-war Memorial Hall
Shanghai	Shanghai Century Park
Shanghai	Shanghai SIPG Cruise City
Shanghai	Shanghai First, Second and Fourth Congress of the Communist Party of China Memorial Hall Scenic Spot
Shanghai	Memorial Hall of the Second Congress of the Communist Party of China
Shanghai	Shanghai Music Valley Scenic Spot
Shanghai	Shanghai Sheshan National Forest Park
Shanghai	Shanghai Yuehu Sculpture Park
Shanghai	Shanghai Qibao Ancient Town
Shanghai	Shanghai Minhang Culture Park
Shanghai	Shanghai Mecca Cultural and Creative Park
Shanghai	Chongming Qianwei Ecological Village
Shanghai	Shanghai Jiangnan Sanmin Cultural Village
Shanghai	Shanghai Tianzifang Scenic Spot
Shanghai	Shanghai Dongping National Forest Park
Shanghai	Shanghai Chongming Hongqiao Flower Country Scenic Area
Shanghai	Shanghai Yuyuan Garden
Shanghai	Shanghai Jewish Refugee Memorial
Shanghai	Shanghai Drunken White Pond Park
Shanghai	Shanghai Square Pagoda Park
Shanghai	Shanghai Little Lujiazui Scenic Area
Shanghai	Shanghai Flower Harbor
Shanghai	The House of the Academy
Shanghai	Shanghai Shangyao Traditional Chinese Medicine Culture Park
Shanghai	Shanghai Changtai Plaza
Shanghai	Shanghai Traditional Chinese Medicine Museum
Shanghai	Shanghai Happy Valley
Shanghai	Langxia Ecological Park
Shanghai	Shanghai Longhua Martyrs' Cemetery
Shanghai	Shanghai Xujiahuiyuan Scenic Spot
Shanghai	Shanghai Purple Sea Heron's Edge Scenic Spot
Shanghai	Shanghai Guangfulin Cultural Ruins
Shanghai	Shanghai Chenshan Botanical Garden
Shanghai	Shanghai Minhang Sports Park
Shanghai	Shanghai Binhai Forest Park
Shanghai	Shanghai Peace Park
Shanghai	Shanghai Song Qingling Memorial Hall
Shanghai	Shanghai Lu Xun Park
Shanghai	Shanghai Gucun Park
Shanghai	Shanghai Baoshan International Folk Art Museum Scenic Spot
Shanghai	Shanghai Zoo
Shanghai	Shanghai Laowai Street Scenic Spot
Shanghai	Shanghai Shaojialou Scenic Spot
Shanghai	Huangxing Park
Shanghai	Shanghai Rice 1968 Scenic Spot
Shanghai	Shanghai Ruihua Orchard Scenic Spot
Shanghai	Shanghai M50 Creative Park
Shanghai	Shanghai Haichang Ocean Park
Shanghai	Shanghai China Maritime Museum
Shanghai	Shanghai Yongfeng Art Field Scenic Spot
Shanghai	Shanghai Shimao Elf City Theme Amusement Deep Pit Secret Land
Shanghai	Shanghai Daning Ling Shi Park
Shanghai	Shanghai Florentia Town Scenic Spot
Shanghai	Shanghai Geology Museum
Shanghai	Shanghai Yulong Stone Culture Museum
Shanghai	Shanghai Hongtai Park
Shanghai	Baoshan Oriental Holiday Field
Shanghai	Shanghai Botanical Garden
Shanghai	Jinjiang Paradise
Shanghai	Shanghai Gongqing Forest Park
Shanghai	Shanghai Film and Television Park
Shanghai	Shanghai Hanxiang Water Expo Park
Shanghai	Shanghai Glass Museum
Shanghai	Shanghai Peninsula 1919 Cultural and Creative Park
Shanghai	Shanghai Wusong Fortress National Wetland Park
Shanghai	Shanghai International Fashion Center
Shanghai	Fengjing Ancient Town
Shanghai	China Peasant Painting Village
Shanghai	Shanghai Zhoupu Flower Sea Scenic Spot
Shanghai	Shanghai Changfeng Park - Changfeng Ocean World Scenic Spot
Shanghai	Shanghai Chuansha Ancient Town
Shanghai	Bihai Jinsha Water Resource Scenic Area
Shanghai	Shanghai International Circuit Tourist Attractions
Shanghai	Shanghai Wild Animal Park
Shanghai	Shanghai Taihui Life Culture Park
Shanghai	Shanghai Nanhui Peach Blossom Village
Shanghai	Shanghai Jinshanzui Fishing Village
Shanghai	Jinshan City Beach Scenic Spot
Shanghai	Zhujiajiao Ancient Town
Shanghai	Oriental Green Boat
Shanghai	Shanghai Jiading Zhouqiao Old Street
Shanghai	Shanghai Gaojiazhuang Eco Park
Shanghai	Shanghai Grand View Garden
Shanghai	Shanghai Jinze Ancient Town
Shanghai	Shanghai Wood Culture Museum
Shanghai	Shanghai Lianyi Loquat Paradise
Shanghai	Shanghai Songze Ruins Museum
Shanghai	Shanghai Blossom Sea Ecological Park
Shanghai	Shanghai Donglin Temple Scenic Spot
Shanghai	Shanghai Old Dock Scenic Spot
Shanghai	Shanghai Green Harbor Scenic Spot
Shanghai	Shanghai Fuquanshan Ruins Scenic Spot
Shanghai	Shanghai Xi Fashion Industrial Tourism Scenic Spot
Shanghai	Chen Yun's Hometown
Shanghai	Shanghai Zhangma Scenic Spot
Shanghai	Shanghai Jade Begonia Scenic Spot
Shanghai	Shanghai Wen Dao Garden
Shanghai	Shanghai Urban Vegetable Garden Scenic Spot
Shanghai	Shanghai Guangming Tianyuan Scenic Spot
Shanghai	Shanghai West Bank Oxygen Bar Scenic Spot
Shanghai	Shanghai Pujiang River Head Tourism Scenic Spot
Shanghai	Xinchang Ancient Town
Shanghai	Shanghai Yuhui Green Garden
Shanghai	Shanghai Lvxiang Fruit Park
Shanghai	Shanghai Nanshe Memorial Hall
Shanghai	Shanghai Auto Expo Park
Shanghai	Hua Mi Zhuang Xing Scenic Spot
Shanghai	Shanghai Bay National Forest Park
Shanghai	Huating Family-Maoqiao Village
Shanghai	Shanghai Pujiang Country Park Scenic Spot
Shanghai	Shanghai Xianqiao Ecological Village Scenic Spot
Shanghai	Shanghai Dongtan Wetland Park
Shanghai	Yingdong Eco-Village
Shanghai	Shanghai Changxing Island Country Park
Shanghai	Shanghai Nanxiang Ancient Town
Shanghai	Shanghai Guyi Garden
Zhejiang	Yuhang Mengqi Town
Zhejiang	Liangzhu, Yuhang District. Jade Culture Park
Zhejiang	Zhenhai District Zhaobao Mountain Scenic Spot
Zhejiang	Zhenhai District Zhenhaikou Coastal Defense Historical Memorial Scenic Spot
Zhejiang	Cixi Yu's Old Residence Scenic Spot
Zhejiang	Cixi Yu Qiaqing Residence Museum
Zhejiang	Xianju Oxygen Bar Town Scenic Spot
Zhejiang	Xianju County Dazhuang Jiudu Style Characteristic Tourism Zone
Zhejiang	Zhuji City Xishi Hometown Tourist Area
Zhejiang	Zhuji City Yuchang No. Folk Art Museum Scenic Spot
Zhejiang	Putuo District Cedar Putuo Heaven and Earth Scenic Spot
Zhejiang	Wucheng District Julong Hot Spring Tourism Resort Scenic Spot
Zhejiang	wucheng district jinhua south fir hot spring tourism resort scenic spot
Zhejiang	Zhuji City Pearl Town Scenic Spot
Zhejiang	Zhuji City East China International Jewelry City
Zhejiang	Haining City Haining China Leather City Scenic Spot
Zhejiang	Haining City Haining Leather Fashion Town Scenic Area
Zhejiang	Jiaojiang District Taizhou Ocean World
Zhejiang	Jiaojiang District Taizhou City Museum Scenic Spot
Zhejiang	Jiaojiang District Wu Zixiong Glass Art Museum
Zhejiang	Jiaojiang District Green Medicine Town
Zhejiang	Jiaojiang District Intelligent Toilet Town Scenic Spot
Zhejiang	Tongxiang Wuzhen Internet Characteristic Town Scenic Spot
Zhejiang	Tongxiang sweater fashion town scenic area
Zhejiang	Wuyi County Hot Spring Town
Zhejiang	Wuyi County Clearwater Bay Scenic Area
Zhejiang	Jiangbei District Ningbo Old Bund Scenic Area
Zhejiang	Ningbo Museum Scenic Spot in Yinzhou District
Zhejiang	Ningbo Museum Scenic Spot
Zhejiang	Ningbo Museum Scenic Spot in Yinzhou District
Zhejiang	Yuhang District Liangzhu Museum
Zhejiang	Wuxing District, Taihu Lake, Sichang Harbor Scenic Area
Zhejiang	Yigao Ancient Village Scenic Area, Zhili Town, Wuxing District
Zhejiang	Anji County Shanshui Lingfeng. Tianyuan Jialabi Paradise Scenic Spot
Zhejiang	Anji County Shanshui Lingfeng. Hengshanwu Scenic Area
Zhejiang	Zhenhai District Ningbo Gang Museum Scenic Spot
Zhejiang	Zhenhai District new material town scenic area
Zhejiang	Xinchang County Intelligent Equipment Town Scenic Area
Zhejiang	Ningbo Yuyao intelligent photoelectric town
Zhejiang	Changxing County Shukou Township Shukou Tea Culture Scenic Area
Zhejiang	Guzhu Village Scenic Area, Shukou Township, Changxing County
Zhejiang	Zhenhai District Jiangnan first school scenic area
Zhejiang	Zhenhai District Bao Yugang's former residence
Zhejiang	Shengzhou City Yueju Opera Town
Zhejiang	Shengzhou City Zhejiang River Drift Tourism Zone
Zhejiang	The Source of Lingjiang River Scenic Spot, Anling Township, Xianju County
Zhejiang	Leifeng Pagoda Scenic Spot, West Lake District
Zhejiang	Zhejiang Art Museum, Xihu District
Zhejiang	Gaoting Mountain Scenic Spot, Jianggan District
Zhejiang	Dinglan Wisdom Town Scenic Area, Jianggan District
Zhejiang	Tiantai Museum Scenic Spot, Tiantai County
Zhejiang	Lanxi City Xintiandi Ecological Leisure Farm
Zhejiang	Anji County Zhongnan Hundred Grassland Scenic Spot
Zhejiang	Anji County Zhejiang Nature Museum Anji Pavilion Scenic Spot
Zhejiang	Xianju County Gaoqian Ancient Residence Scenic Spot
Zhejiang	Zhuji City, Zhejiang Angel's Tear Pearl Culture Experience Park
Zhejiang	Xihu District China Silk Museum
Zhejiang	Tiantai County Hougang Country House Tourism
Zhejiang	Tiantai County Longxi Cold Rock Scenic Spot
Zhejiang	Tongxiang City Wuzhen Scenic Area
Zhejiang	Keqiao District Shaoxing Qiaobo Ice World Tourism Zone
Zhejiang	Keqiao District Keyan Scenic Area
Zhejiang	Ningbo Science Exploration Center Scenic Spot, Yinzhou District
Zhejiang	Shenjiamen Fishing Harbor Town Scenic Spot, Putuo District
Zhejiang	Zhuji City Douyan Scenic Area
Zhejiang	Zhuji City Sinkiang Lake Scenic Area
Zhejiang	Xinchang County Sky Candle Fairyland Scenic Tourism
Zhejiang	Xinchang County Seven Plates Immortal Valley Scenic Spot
Zhejiang	Xinchang County Nineteen Peaks Scenic Spot
Zhejiang	Xinchang County Chongyang Palace Scenic Spot
Zhejiang	wucheng district wuzhou ancient city scenic area
Zhejiang	wucheng district jinhua light scenic area
Zhejiang	Xianju County Blossom - Oriental Harvest Garden
Zhejiang	Xianju County Dajiangnan Peony Garden
Zhejiang	Changxing County Chuanbu Village Scenic Spot
Zhejiang	Changxing County Wizard of Oz Scenic Spot
Zhejiang	Wuxing District Huzhou Capital Outlets
Zhejiang	Wuxing District Huzhou Film and TV City
Zhejiang	Deqing County Erdu (Village) Scenic Spot
Zhejiang	Deqing County Shangzhushan Fantasy Valley
Zhejiang	Yongkang Panlong Valley Ecological Tourism Zone
Zhejiang	Huju Gorge Scenic Spot of Yongkang City
Zhejiang	Hengjie Village Scenic Spot, Baita Town, Xianju County
Zhejiang	Anji County Mantangli Earth Light Scenic Spot
Zhejiang	Jidao Mountain Scenic Spot, Jindong District
Zhejiang	Jinhua White Forest, Jindong District
Zhejiang	Hengdian Town, Dongyang City, Ming and Qing Dynasty Folk Dwelling Expo City
Zhejiang	Wuxing District Golden Lakeshore Scenic Area
Zhejiang	Wuxing District Wuxing Miao Mountain (Village) Scenic Spot
Zhejiang	Wuxing District Huzhou Giraffe Manor
Zhejiang	Shaoxing Lu Xun's hometown-Shenyuan Scenic Spot, Yuecheng District
Zhejiang	Shaoxing Zhou Enlai Memorial Hall Scenic Spot, Yuecheng District
Zhejiang	Haiyan County Qiyuan Scenic Spot
Zhejiang	Haiyan County Sanmao Paradise Scenic Spot
Zhejiang	Ai Qing's former residence scenic spot in Jindong District
Zhejiang	Frog Paradise, Zhaichun Farm, Shanghotang, Jindong District
Zhejiang	Yuecheng District Dayu Ling Scenic Spot
Zhejiang	Shaoxing Huiji Mountain Scenic Area, Yuecheng District
Zhejiang	Yuhuang Mountain South Fund Town Scenic Spot in Shangcheng District
Zhejiang	King Garden Scenic Spot, Wuyi County
Zhejiang	Mingyue Pond Scenic Spot, Guangcheng Town, Pinghu City
Zhejiang	Jinhua Zoo Scenic Spot in Wucheng District
Zhejiang	Zhenhai District i Design Town Scenic Spot
Zhejiang	Tiantai County Zhangsi Ancient Village Scenic Spot
Zhejiang	Tiantai County flower planet space farm scenic area
Zhejiang	Jindong District Li Pu Town Zuo Yuan International Study Village Scenic Spot
Zhejiang	Jinhua Flower Ecological Demonstration Park Tourism Area, Jindong District
Zhejiang	Yu Village Scenic Spot, Deqing County, Huzhou City
Zhejiang	Deqing County Laoling (Village) Scenic Area
Zhejiang	Tongxiang Kangxin Culture Park Scenic Spot
Zhejiang	Tongxiang Baicui Mountain Residence
Zhejiang	Poyang Ancient Street Scenic Spot, Lingxia Town, Jindong District, Lingwu Village
Zhejiang	Oriental Plum Garden Scenic Spot, Changxing County
Zhejiang	Qinghefang Historical and Cultural Neighborhood, Shangcheng District
Zhejiang	Chun'an County Thousand Island Lake Leshui Town. Wenyuan Lion City Scenic Spot
Zhejiang	Longchuanwan Scenic Area, Jiangjia Town, Chun'an County
Zhejiang	Changxing County Taihu Lake Performing Arts Town (Taihu Lake Figure Ecological Wetland Cultural Park) Scenic Spot
Zhejiang	Huzhou Taihu Lake Tourism Resort
Zhejiang	Shangcheng District Xiaoying Jiangnan Red Lane Scenic Spot
Zhejiang	Tiantai County Tiantai Mountain Waterfall
Zhejiang	Tiantai County Leifeng Passion Valley Scenic Area
Zhejiang	Yuecheng District Shaoxing Yellow Wine City
Zhejiang	Wuxing District Huzhou Silk Town Scenic Area (Xishanyang Scenic Area)
Zhejiang	Wuxing District Huzhou Ling Liang Ecological Farm
Zhejiang	Lin'an District Ancient Rhythm River Bridge Scenic Spot
Zhejiang	Liuxi River Scenic Spot, Lin'an District
Zhejiang	Wuxing District move along the mountain ecological scenic area
Zhejiang	Nanxun District old museum town harbor corridor ancient village scenic area
Zhejiang	Pan'an County Wushicun Scenic Spot
Zhejiang	Pan'an County underwater hole scenic area
Zhejiang	Deqing County Xiizhu Lake Wetland Scenic Area
Zhejiang	Xiangshan County Haizhiwan Outdoor Base Camp
Zhejiang	Xiangshan County Baiyuwan Ecological Agricultural Sightseeing Park
Zhejiang	Xiaoshan District Hangzhou Changqiao Polar Ocean Park Scenic Area
Zhejiang	Hangzhou Xianghu Lake Cross Lake Bridge Scenic Area
Zhejiang	Taizhou Flower and Wood City Scenic Spot, Luqiao District
Zhejiang	Jindatian Scenic Spot, Luqiao District
Zhejiang	Jiulong Gorge Scenic Spot, Anji County
Zhejiang	Anji County Hidden Dragon Waterfall Scenic Spot
Zhejiang	wucheng district temple flat ancient village tourist attraction
Zhejiang	Wucheng District Nine Peaks Ranch
Zhejiang	Fuyang District Hangzhou Wild Animal World Scenic Spot
Zhejiang	Fuyang District Silicon Valley Town Scenic Spot
Zhejiang	Lanxi Zhuge Bagua Village Scenic Spot
Zhejiang	Lanxi City Changle Blessed Land
Zhejiang	Yiwu City Yiwu International Trade City Shopping Tourism Zone
Zhejiang	Yiwu Silk Road Financial Town
Zhejiang	Tiantai County Flower Sea Maoyang Tourism Zone
Zhejiang	Cixi Fangte Oriental God Painting Scenic Spot
Zhejiang	Cixi Bridge Ecological Farm
Zhejiang	Yongkang Dachen Village Scenic Spot
Zhejiang	Anji County Gaojiatang Scenic Spot
Zhejiang	Anji County Grassland Scenic Spot on Clouds
Zhejiang	Jindong District Shantouxia Ancient Village Scenic Spot
Zhejiang	Jindong District Putang Ancient Village
Zhejiang	Yuyao Robot Smart Valley Town
Zhejiang	Cicheng Town, Jiangbei District, Membrane Illusion Power Town Scenic Spot
Zhejiang	Shengsi County Donghai Five Fishing Village
Zhejiang	Shengsi County Ten Mile Golden Beach Characteristic Town Scenic Spot
Zhejiang	Binjiang District Internet of Things Town
Zhejiang	Binjiang District Internet Town
Zhejiang	Deqing County Moganshan Scenic Area
Zhejiang	Deqing Xiantan Scenic Area
Zhejiang	Wuxing District Hala Water Park Scenic Spot
Zhejiang	Wuxing Longxi Rose Garden Scenic Area
Zhejiang	Xinchang Wanfeng Aviation Town
Zhejiang	Xinchang County Wazhou Lake Scenic Area
Zhejiang	Haishu District Tianyige - Moon Lake Scenic Spot
Zhejiang	Zhuji City Miguoguo Town Scenic Spot
Zhejiang	Xihu District Yunqi Town Scenic Spot
Zhejiang	Xihu District Artistic Creation Town
Zhejiang	Pan'an County Clip Creek Eighteen Eddy Scenic Spot
Zhejiang	Dancing Dragon Gorge Scenic Spot in Pan'an County
Zhejiang	Cicheng Town, Jiangbei District, Cixing Village, Greenfield Mountain Residence
Zhejiang	Yuhuan City, whirlpool bay sightseeing agricultural park scenic area
Zhejiang	Yuhuan Fashionable Home Town, Yuhuan City, An Yuhuan
Zhejiang	Meiyu Garden Farm, Pinghu City
Zhejiang	Xiaoshan Information Port Town, Xiaoshan District
Zhejiang	Yuhuan Baizhangyan Scenic Area, Yuhuan City
Zhejiang	Longxi Animation Flower Valley Scenic Spot, Yuhuan City
Zhejiang	Oriental Geology Museum, Nanhu District
Zhejiang	Nanhu Fund Town, Nanhu District
Zhejiang	Mashan Leisure Tourism Scenic Spot, Dongqianhu Tourism Resort, Yinzhou District
Zhejiang	Ningbo Dongqianhu Small Putuo Scenic Spot
Zhejiang	Ningbo East Qianhu Xiaoputuo Scenic Spot
Zhejiang	Dinghai District Sanmao Xiaosha Hometown Scenic Area
Zhejiang	Anji County Anji Bamboo Sea Scenic Spot
Zhejiang	Anji County Lingxi Mountain Scenic Area
Zhejiang	Tonglu County Curshan meets Shanha Scenic Spot
Zhejiang	Tonglu County Old County Street He Ling Village Fuchun Darling Figure Scenic Area
Zhejiang	Haining Xie's art collection hall tourist area
Zhejiang	Yuhang District Farmer's Paradise
Zhejiang	Yuecheng District Shaoxing Yellow Wine Town
Zhejiang	Tongxiang Birdhouse Art Town
Zhejiang	Tongxiang City Sequoia Estate Scenic Spot
Zhejiang	Xianguo Xilu Landscape Leisure Characteristic Village, Xianju County
Zhejiang	Xianguo Xilu Gudu Style Leisure Characteristic Village, Xianju County
Zhejiang	Binjiang District Baimahu Park
Zhejiang	Tonglu County wisdom security town scenic spot
Zhejiang	Tonglu County Health Town Scenic Spot
Zhejiang	Xiaoshan District Hangzhou paradise scenic area
Zhejiang	Jiashan County Gaofeisong Chocolate Town
Zhejiang	Yunlan Bay Hot Spring Scenic Spot, Jiashan County
Zhejiang	Yuhuan Xuanmen Bay Wetland Scenic Area
Zhejiang	Xiangjiadang Lake Scenic Spot, South Lake District
Zhejiang	South Lake District Jiaxiang Four Seasons Agricultural Tourism Park
Zhejiang	Hengdianbu Scenic Area, Jindong District
Zhejiang	Hangzhou West Lake Scenic Spot
Zhejiang	Dapeng Mountain Scenic Spot, Longshan Town, Cixi City
Zhejiang	Cixi Fangjia Hetou Ancient Village
Zhejiang	Changxing County Chengshangou Scenic Spot
Zhejiang	Linglong Bay Scenic Spot, Wuxing District, Huzhou City
Zhejiang	Yunchuang Town, Nanhu District
Zhejiang	Darren Village, Jiangbei District, Ningbo
Zhejiang	Huangyan District Jufeng Scenic Spot
Zhejiang	Huangyan Museum, Huangyan District
Zhejiang	Zhuji City Zhuji International Trade City Scenic Spot
Zhejiang	Xiuzhou Photovoltaic Town, Xiuzhou District
Zhejiang	Jiaxing Silk Garden (Jiaxing Silk Museum) Scenic Spot, Xiuzhou District
Zhejiang	Gongshu District cross-trade town
Zhejiang	Gongshu District Wisdom Network Valley Town
Zhejiang	Hengdian Town, Dongyang City, Huaxia Culture Park Scenic Spot
Zhejiang	Dongyang City, Hongdong mahogany furniture collection museum
Zhejiang	Deqing County Wusi (village) scenic area
Zhejiang	Dinghai District, the new ecological village of South Cave Art Valley scenic area
Zhejiang	Dinghai District Ocean Fishing Town Scenic Spot
Zhejiang	Beijing-Hangzhou Grand Canal-Hangzhou Scenic Spot, Gongshu District
Zhejiang	Ningbo Ocean World in Yinzhou District
Zhejiang	Yinzhou District Ningbo Yagor Zoo Scenic Spot
Zhejiang	Anji County Qingyun Tangkou Tourist Attractions
Zhejiang	Anji County Newspaper Fortune Town in Zhang Village Shezhai Tourist Attractions
Zhejiang	Keqiao District Shaoxing Oriental Landscape Park
Zhejiang	Anji County Shanshui Tuli Scenic Spot
Zhejiang	Anji County Shili Jingxi Scenic Spot
Zhejiang	Deqing County Moganshan Town Houwu (village) scenic area
Zhejiang	Fenghua Xikou-Tengtou Scenic Area
Zhejiang	Fenghua District Xiaowangmiao Street Qingyun Village Scenic Area
Zhejiang	Wuyi County Dahongyan Scenic Spot
Zhejiang	Wuyi County Camel Nine Dragons Black Tea Culture Park
Zhejiang	Chenxi Style Town, Shangyu District
Zhejiang	Shangyu District under the tube town of plowing and reading the ancient town scenic area
Zhejiang	Haining City Dajian Mountain Scenic Spot
Zhejiang	Haining City Kuangtang Scenic Spot
Zhejiang	Yuhuan city dry river town baimaao gold beach scenic area
Zhejiang	Yinzhou District Tiangong Manor Scenic Spot
Zhejiang	Linhai City Jiangnan Grand Canyon Scenic Spot
Zhejiang	Linhai City Shangjiang Scenic Spot
Zhejiang	Deqing County Tonghang Smart Town Scenic Spot
Zhejiang	Deqing County Yangdun Leisure Farm
Zhejiang	Pinghu City Pan Asia Cordyceps Museum
Zhejiang	Pinghu Ijialin Happy Dream Workshop Scenic Spot
Zhejiang	Fuyang District Stork Mountain Scenic Area
Zhejiang	Xinsha Island Scenic Spot, Fuyang City
Zhejiang	Anji County Anji Ancient City National Archaeological Site Park
Zhejiang	Anji County Songming Tea Expo Park
Zhejiang	South Lake District Meihuazhou Scenic Spot
Zhejiang	South Lake District Shen Runzhai Scenic Spot
Zhejiang	Xinchang County Dali? Silk World Tourism Zone
Zhejiang	Xinchang County China Tea Market Scenic Spot
Zhejiang	Anji County Jiangnan Tianchi Scenic Spot
Zhejiang	Xiangshan County Shipu Fishing Harbor Scenic Spot
Zhejiang	Xiangshan County Shipu China Fishing Village Scenic Spot
Zhejiang	Xiuzhou District Panjiabang Scenic Spot
Zhejiang	Gongshu District Canal Fortune Town
Zhejiang	Anji County Shangshu Leisure Culture Village
Zhejiang	Anji County Glory Sky City
Zhejiang	Lanli Scenic Spot, West Lake District
Zhejiang	Wuxing District Original Town Scenic Area
Zhejiang	Xiaoshan District Hangzhou Oriental Culture Park Scenic Spot
Zhejiang	Tonglu County Longshi Golden Beach Scenic Area
Zhejiang	Tonglu County Hengcun town of white clouds between the leisure travel resort scenic area
Zhejiang	South Lake District South Lake Tourism Area
Zhejiang	Deqing Geographic Information Town Scenic Area
Zhejiang	Tonglu County Wusheng ancient street scenic area
Zhejiang	Tonglu County Fanli leisure and health village scenic area
Zhejiang	Xiuzhou District Yuantong Ancient Temple
Zhejiang	Wuxing District Fangshan Village Scenic Area
Zhejiang	Beilun District Zhang Renya Party Charter Academy
Zhejiang	Beilun District Phoenix Hill Harbor Park
Zhejiang	Anke Village Scenic Spot, Shifeng Street, Tiantai County
Zhejiang	Tiantai County Pingqiao Wetland Scenic Area
Zhejiang	Jiashan County Jiashan Valley Smart Town
Zhejiang	Tonglu County Dachishan Forest Park Scenic Area
Zhejiang	Huang Gongwang Hermitage Scenic Spot, Fuyang District
Zhejiang	West Lake District Lingshan Scenic Area
Zhejiang	Jiaojiang District Haimen Old Street Scenic Spot
Zhejiang	Wuyi County Guo Dong Scenic Spot
Zhejiang	Fenghua Museum, Fenghua District
Zhejiang	Fenghua Maitreya Cultural Park, Fenghua District
Zhejiang	Donghai Grand Canyon Scenic Spot, Dinghai District
Zhejiang	Jinjiaoyuan Scenic Spot, Danghu Street, Pinghu City
Zhejiang	Pinghu City Baseball Park
Zhejiang	Nanxun Town, Nanxun District, Xitang Scenic Area
Zhejiang	Pinghu Mo's Manor Scenic Area
Zhejiang	Tiantai County Sanzhoutan scenic area
Zhejiang	Xianju County Hailiang ecological agricultural experience sightseeing garden
Zhejiang	West Lake District Longwu tea town scenic spot
Zhejiang	Xihu district turn pond street painting outside Tongwu scenic area
Zhejiang	Tonglu County Yaolin Fairyland Scenic Spot
Zhejiang	Lin'an District West Trail Mountain Scenic Spot
Zhejiang	Lin'an district cloud manufacturing town scenic area
Zhejiang	Wuyi County Dabojin a paradise
Zhejiang	Pan'an County Dancing Dragon Hometown Scenic Spot
Zhejiang	Yuhang District China Jiangnan Water Town Culture Museum
Zhejiang	Yuhang District Yishang Town Scenic Spot
Zhejiang	Pinghu Jinshiniang Scenic Area
Zhejiang	Liantang Scenic Area (Fahua Temple), Xincang Town, Pinghu City
Zhejiang	Shenxianju Scenic Spot, Xianju County
Zhejiang	Xiaye Tourist Area, Xiaye Village, Tanzhu Township, Xianju County
Zhejiang	Shaoxing City Xinchang County Dafosi Cultural Tourism Zone
Zhejiang	Lin'an District Taihu Lake Source Scenic Spot
Zhejiang	Lin'an district red leaf guide tourist attractions
Zhejiang	Jiande City Seven Mile Sailing Scenic Spot
Zhejiang	Yanzhou Ancient City, Jiande City
Zhejiang	Qingchi Hot Spring, Xiuzhou District
Zhejiang	Xianju County Yong'an Creek Leisure Greenway Scenic Area
Zhejiang	Xianju County Zhu Mei Pillow Culture Museum Tourism Area
Zhejiang	Pan'an Flower Stream Scenic Area, Pan'an County
Zhejiang	Pan'an County Dapanshan Museum
Zhejiang	Anji County China Bamboo Expo Park
Zhejiang	Jiashan County Biyun Flower Sea - Ten Mile Water Town Scenic Area
Zhejiang	South Lake District, the world reasonably think of the earth scenic area
Zhejiang	Jiangbei District Cicheng Ancient County Scenic Spot
Zhejiang	Jiangbei District Qianyang E business town scenic area
Zhejiang	Pan'an County Hundred Staff Pool Scenic Spot
Zhejiang	Pinghu City East Lake Scenic Area
Zhejiang	Tiantai County, Pingqiao Town Yi Jing tendon scenic area
Zhejiang	Wuxing District Jinguishan Scenic Area
Zhejiang	Wuxing District Qianshanyang Scenic Area
Zhejiang	Yongkang Zhoushan Ancient Residence
Zhejiang	Wuyi County Ten Mile Lotus-Jiangxia Shexiang Scenic Area
Zhejiang	Wuyi County Secret. Liangjia Mountain Scenic Spot
Zhejiang	Yuhuan Dalu Island Scenic Spot
Zhejiang	Shangyu District Peach Blossom Ecological Tourism Area
Zhejiang	Zhuge Xianshan Scenic Spot, Fusheng Town, Yuecheng District
Zhejiang	Changxing County Xianshan Lake National Wetland Park Scenic Spot
Zhejiang	Changxing County Huzhou Feihong Skatepark
Zhejiang	Wuxing district driving cloud mountain scenic area
Zhejiang	Wenling City Dayantou Ecological Agriculture Leisure Sightseeing Park Scenic Spot
Zhejiang	Yiwu cylinder kiln scenic spot
Zhejiang	Yiwu Happy Valley Scenic Spot
Zhejiang	Jindong district source east township zhezhong peach blossom source scenic area
Zhejiang	Wuyi County Yuyuan Scenic Area
Zhejiang	Keqiao District Daxianglin Scenic Spot
Zhejiang	Tongxiang Henderson Cultural Expo Park Scenic Spot
Zhejiang	Tongxiang City World Trade Center Tourism Complex
Zhejiang	Tonglu County Tonglu Hanging Cloud Tongtian River Scenic Spot
Zhejiang	Yuhang District Hangzhou Shankougou Tourism Scenic Spot
Zhejiang	Daishan County Xiushan Island Scenic Area
Zhejiang	Yuhang District Hangzhou Dream Town Scenic Spot
Zhejiang	Yuhang District Artificial Intelligence Town Scenic Spot
Zhejiang	Deqing County New City Ancient Town Scenic Spot
Zhejiang	Tongxiang city rice village people scenic area
Zhejiang	Nanxun District and the Fu town people when the scenic spot
Zhejiang	Hangzhou Songcheng Scenic Area, West Lake District
Zhejiang	Yongkang Tangli Scenic Spot
Zhejiang	Yongkang International Convention and Exhibition Center
Zhejiang	Pinghu City International Tour Purchase Town Scenic Spot
Zhejiang	Xianju County to provide the ancient town scenic spot
Zhejiang	Dongyang City Hengdian Red Tourism City
Zhejiang	Jiashan County Tubo Center
Zhejiang	Jiaojiang District Drone Aviation Town Scenic Area
Zhejiang	Geely Auto Town, Luqiao District
Zhejiang	Putuo District Guansutang food culture experience garden scenic spot
Zhejiang	China Zhoushan International Aquatic City, Putuo District
Zhejiang	Fuchun Taoyuan Scenic Spot, Fuyang District
Zhejiang	Fuyang District Xiande Scholar Li Scenic Spot
Zhejiang	Beilun District Jufeng Mountain Tourism Area
Zhejiang	Sanmen County Shebang Island Scenic Spot
Zhejiang	Sanmen County Dafu Yitian Park (Sanmen County Agricultural Expo Park)
Zhejiang	Fuyang District Medicine Valley Town
Zhejiang	Lin'an District Lin'an Museum
Zhejiang	Ninghai County Qiantong Ancient Town Tourism Area
Zhejiang	Lianghuang Mountain Scenic Spot, Ninghai County
Zhejiang	Anchang Ancient Town Scenic Spot, Keqiao District
Zhejiang	Keqiao District China Textile City Market Scenic Spot
Zhejiang	Jiaojiang District Taizhou Bay Safari Park Scenic Spot
Zhejiang	Huangyan District China Citrus Expo Park Scenic Spot
Zhejiang	Huangyan District Intelligent Mold Town Scenic Area
Zhejiang	Pan'an County Nianxian Twin Peaks Scenic Spot
Zhejiang	Nanxun District Digang Scenic Area
Zhejiang	Anji County Zhebei Grand Canyon Scenic Area
Zhejiang	Xiaoshan District, Zhejiang travel hospital international education and tourism experience area
Zhejiang	Xiaoshan District Robot Town
Zhejiang	Jinhua fishing song town chrysanthemum garden
Zhejiang	Jiashan Xinjing Harbor Scenic Spot
Zhejiang	Jiashan International Wood Carving Culture Park Scenic Spot, Jiashan County
Zhejiang	Yuecheng District Jinghu Wetland Park Tourism Scenic Spot
Zhejiang	Haiyan Nuclear Power Town Scenic Spot, Haiyan County
Zhejiang	Lingqi Cave Scenic Spot in Jiande City
Zhejiang	Chun'an County Thousand Island Lake Shilin Town Immortal Valley Rafting Scenic Tourism Area
Zhejiang	Liangzhu Cultural Park, Haishu District
Zhejiang	Xinchang County Tianmu Langyuan Scenic Spot
Zhejiang	Xiaoshun Ancient Town Scenic Spot, Jindong District
Zhejiang	Xiaoshan District Louta Ancient Town Scenic Spot
Zhejiang	Xiaoshan District Heshangdian Scenic Spot
Zhejiang	Keqiao District Xiangxue Meihai Scenic Spot
Zhejiang	Keqiao district Jidong town red bean Xianxia scenic area
Zhejiang	Pinghu Kaiyu Farm
Zhejiang	Canal-Tangqi Ancient Town Scenic Spot, Linping District
Zhejiang	Lin'an District Longmen Secret Scenic Spot
Zhejiang	Deqing County Oshiman Pearl Museum
Zhejiang	Nanxun District Linghu Ancient Town Scenic Spot
Zhejiang	Beilun District China Port Museum
Zhejiang	Beilun District Meishan marine financial town
Zhejiang	Cixi City Hangzhou Bay New District Hai Pi Island Scenic Spot
Zhejiang	Nanxun District Fuyin Children's Town Scenic Area
Zhejiang	Hangzhou Yuhang District Chaoshan Scenic Area
Zhejiang	Deqing County Shangyang Village Scenic Spot
Zhejiang	Deqing County Fangfeng Ancient Kingdom Cultural Park
Zhejiang	Cixi Minghe Ancient Town Scenic Spot
Zhejiang	Cixi Shanglin Lake Celadon Culture Heritage Park Scenic Spot
Zhejiang	Haiyan County Piggy Planet Scenic Area
Zhejiang	Keqiao District Huiji Mountain Millennium Cephalotaxus Forest Scenic Area
Zhejiang	Zhuji City Jurassic Cephalotaxus Forest Park Scenic Area
Zhejiang	Ninghai Wushan Grotto Scenic Area
Zhejiang	Yuhang District Meet Cormorant Scenic Area
Zhejiang	Wuyi County Shouxian Valley Scenic Area
Zhejiang	Majiabang Food Town, Nanhu District
Zhejiang	Xianju County Yongan River Rafting Scenic Area
Zhejiang	Tiantai County White Crane International Sock City Tourist Attractions
Zhejiang	Tiantai County White Crane Town Dragon through the Gorge Scenic Area
Zhejiang	Zhenhai District Jiulong Lake Tourism Area
Zhejiang	Haishu District Ningbo Zhedong large bamboo sea scenic area
Zhejiang	Yuyao Zhedong small Jiuzhai scenic spot
Zhejiang	Pan'an County Hushang Village Scenic Spot
Zhejiang	Pan'an County Jiangnan Medicine Town Scenic Spot
Zhejiang	Yuyao Siming Mountain Forest Park
Zhejiang	Yuyao Simingshan Provincial Geopark
Zhejiang	Shangyu District Chinese Filial Piety and Virtue Park
Zhejiang	Shangyu District e tour town scenic spot
Zhejiang	Lin'an District Tianmu Mountain Scenic Spot
Zhejiang	Lin'an District Tianmu Moon Township Scenic Spot
Zhejiang	Jiashan Xitang Ancient Town Scenic Spot
Zhejiang	Dinghai District China (Zhejiang) Free Trade Zone - International Imported Goods City
Zhejiang	Wulongtan Scenic Spot, Haishu District
Zhejiang	Haishu District Mid-levels with water scenic area
Zhejiang	Golden Nail Ancient World Scenic Spot, Changxing County
Zhejiang	Changxing County, the New Fourth Army in Su-Zhe Military District old site group scenic area
Zhejiang	Haiyan County Wanao Farm
Zhejiang	Linhai Linghu Scenic Area
Zhejiang	Linhai City Jiangnan Great Wall Tourism Area
Zhejiang	Jinhua Farming Culture Park Scenic Spot in Wucheng District
Zhejiang	Jinhua New Energy Automobile Town, Wucheng District
Zhejiang	Deqing County Lishan (Village) Scenic Area
Zhejiang	Cixi City Wuleishan Scenic Area
Zhejiang	Wucheng District YuShi ecotourism scenic area
Zhejiang	Nanxun district stone murmuring folk culture park scenic area
Zhejiang	Nanxun District Shannian Lake Pen Cultural Tourism Scenic Spot
Zhejiang	Changxing County China Yangtse Village Scenic Spot
Zhejiang	Changxing County colorful north soup village scenic area
Zhejiang	Putuo District Zhoushan Peach Blossom Island Scenic and Tourist Area
Zhejiang	Putuo District Ant Island Tourist Area
Zhejiang	Tiantai County Nanping Township Tourist Attractions
Zhejiang	Ding Park Village Scenic Spot, Linhai City
Zhejiang	Linhai City Xiashang Scenic Spot
Zhejiang	Aoduoqi Farm Scenic Spot, Pinghu City
Zhejiang	Chun'an County Thousand Island Lake Scenic Area
Zhejiang	Chun'an County Thousand Island Lake Fish Street Scenic Spot
Zhejiang	Xiuzhou District International Sweater City
Zhejiang	Lanxi Liudong Mountain Scenic Area
Zhejiang	Lanxi City Lanxi - World Jiangnan Scenic Area
Zhejiang	Tongxiang Huateng Pigsty Scenic Area
Zhejiang	Daci Yan Scenic Spot, Jiande
Zhejiang	Pujiang County 3D Luoyuan Scenic Spot
Zhejiang	Yinzhou District Hengxi Town Scenic Tourism Area
Zhejiang	Pujiang County Shenli Gorge Scenic Spot
Zhejiang	Pujiang County Shangshan Archaeological Site Scenic Area
Zhejiang	Yiwu HeShiLu Scenic Spot
Zhejiang	Xixi Wetland Scenic Area, Xihu District
Zhejiang	Wenling Jinping Park Scenic Area
Zhejiang	Yuhuan Qinggang Dare Mountain Scenic Spot
Zhejiang	Jiangbei District Ningbo Baoguo Temple Ancient Architecture Museum (Scenic Area)
Zhejiang	Yucun Scenic Area, Anji County
Zhejiang	Howe Mountain Scenic Area, Yuecheng District
Zhejiang	Yuyao City, East Zhejiang "Siming Mountain" anti-Japanese base site group scenic area
Zhejiang	Chun'an County Diaoyu Island Scenic Spot
Zhejiang	Sanlin Scenic Spot, Deqing County
Zhejiang	Canal-Wuhang Scenic Spot, Linping District
Zhejiang	Keqiao District Shunwang Temple Scenic Spot
Zhejiang	Dongyang City Baliwan Village Scenic Spot
Zhejiang	East Tianmu Mountain Scenic Spot, Lin'an District
Zhejiang	Yuyao Wang Yangming's Former Residence
Zhejiang	Yuyao World Jade Garden Scenic Area
Zhejiang	Mushu City Scenic Spot, Wuxing District, Huzhou City
Zhejiang	Zhenhai district creek town Zheng's seventeen room scenic area
Zhejiang	Yiwu city light source science and technology town
Zhejiang	Haiyan County North and South Lake Scenic Area
Zhejiang	Hailun Manor, Tongyuan Town, Haiyan County
Zhejiang	Yuhang District Jingshan Scenic Area
Zhejiang	Baita Lake Wetland Park Scenic Spot
Zhejiang	Dongyang City Garden Village Scenic Spot
Zhejiang	Wenling Fangshan Scenic Spot
Zhejiang	Sanmen County Sante Fishing Village Nongjiale Park Scenic Spot
Zhejiang	Sanmen County Qixin Valley Scenic Spot
Zhejiang	Anji County Place Wu Changshuo Hometown Scenic Spot
Zhejiang	Songxi Ancient Village Tourist Scenic Spot in Pujiang County
Zhejiang	Pujiang County Lengwu Flower Valley Tourist Attractions
Zhejiang	Shangyu District Goblet Mountain Scenic Spot
Zhejiang	Jin Dong District Jinlin Buddha Hand Cultural Park Scenic Spot
Zhejiang	Caozhai Town, Jindong District Dafosi Scenic Spot
Zhejiang	Dongyang China Woodcarving City Scenic Spot
Zhejiang	Hangzhou Medicine Port Town Scenic Spot, Jianggan District
Zhejiang	Huangyan District Ruochuan Scenic Spot
Zhejiang	Lin'an District Zhexi Dalongwan Scenic Spot
Zhejiang	Wuxing District Hongli Mountain Village Scenic Spot
Zhejiang	Wenling City Quality Education Practice Base Scenic Area
Zhejiang	Wenling City Millennium Aurora Park Scenic Spot
Zhejiang	Tiantong Old Street, Yinzhou District
Zhejiang	Luqiao District Central Mountain Scenic Area
Zhejiang	Linhai Linggen Scenic Spot
Zhejiang	Sanmen County Panjia Town Scenic Tourism Area
Zhejiang	Linhai City Zhedong Leisure Home City
Zhejiang	Yongkang Yalu Village Scenic Spot
Zhejiang	Yongkang Xiangzhu Ancient Town Scenic Spot
Zhejiang	Fenghua District Huangxian Forest Park Scenic Spot
Zhejiang	Fenghua District Ink Mato Scenic Spot
Zhejiang	Liangjiadun Scenic Spot, Xincang Village, Dingqiao Town, Haining City
Zhejiang	Ninghai County Xujiashan Stone Village Historical and Cultural Village
Zhejiang	Ninghai Intelligent Automobile Town Scenic Spot, Ninghai County
Zhejiang	Huangyan District Budai Mountain Scenic Area
Zhejiang	Lanxi Zhiyan Ancient Village Scenic Area
Zhejiang	Shengzhou Shibadu River Scenic Spot
Zhejiang	Poet Town Scenic Spot in Pujiang County
Zhejiang	Yuhang District Shuangxi Drift Bamboo Sea Stream Scenic Spot
Zhejiang	Jiangnan Slow Village Scenic Spot in Yuhang District
Zhejiang	Wuxing District Beauty Town Scenic Spot
Zhejiang	Fangyi Village Scenic Spot, Changxing County
Zhejiang	Wuyi County East Rang Scenic Spot
Zhejiang	Yuhang District Bamboo Yi Baizhang Scenic Spot
Zhejiang	Yiwu Green Power Town
Zhejiang	Fuyang District Tianzhong Mountain Scenic Area
Zhejiang	Fuyang District Tianzhong Mountain Scenic Spot
Zhejiang	Daishan County Dongsha Ancient Fishing Town Scenic Spot
Zhejiang	Daishan County Lulan Qingsha Tourism Scenic Spot
Zhejiang	Chun'an County Qinchuan Ancient Village Scenic Spot
Zhejiang	Huangshitan Scenic Spot, Linhai City
Zhejiang	Putuo District Zhujiajian Tourist Attractions
Zhejiang	Putuo District Baisha Island Scenic Spot
Zhejiang	Thousand Island Lake Stone Forest Scenic Spot, Chun'an County
Zhejiang	Wuxing District Dachong Village Scenic Spot
Zhejiang	Shangyu District Shangpu Town Dongshan Lake Scenic Spot
Zhejiang	Shuanglong Scenic Tourism Area, Wu Cheng District
Zhejiang	Tongxiang City Senli Park Scenic Spot
Zhejiang	Yuyao Danshan Chishui Scenic Area
Zhejiang	Nanxun District Lianshi Town Tsuenbu Scenic Spot
Zhejiang	Nanxun District Nanxun ancient town scenic area
Zhejiang	Changxing County Lvshan lotus garden scenic area
Zhejiang	Zhuji city Datang street sock art town scenic area
Zhejiang	Anji County Hangzhou Hello Kitty Paradise
Zhejiang	Zhuji City Tangjiangyan Scenic Area
Zhejiang	Pujiang Xianhuashan Scenic Area
Zhejiang	Putuo Mountain Scenic and Tourist Area, Putuo District
Zhejiang	Hengshan Island Scenic Spot, Ninghai Bay, Ninghai County
Zhejiang	Huangyan District Lanmei Manor
Zhejiang	Huangyan District Outlet Style Town Scenic Spot
Zhejiang	Ruxin Town, Changchi Island, Dinghai District
Zhejiang	Pujiang Red Tangbo Scenic Spot
Zhejiang	Longmen Ancient Town Scenic Spot, Fuyang District
Zhejiang	Yuhuan Dongsha Fishing Village Scenic Spot
Zhejiang	Keqiao District Lanting Scenic Spot
Zhejiang	Green Forest Bamboo Sea Scenic Spot, Tongkang Village, Pingshui Town, Keqiao District
Zhejiang	Wenwu Shangtian Village Scenic Spot, Banqiao Town, Lin'an District
Zhejiang	Haiyan County Integrated Home Fashion Town
Zhejiang	Changxing New Energy Town Scenic Spot
Zhejiang	Xiaoshan Ancient Rhythm Huan Tan
Zhejiang	Chun'an County Beer Town
Zhejiang	Good Luck Island Scenic Spot in Jiande City
Zhejiang	Lanxi City Light Film Town
Zhejiang	Jiande Aviation Town Scenic Spot
Zhejiang	Niutoushan Scenic Spot, Linhai City, Taizhou City, Zhejiang Province, China
Zhejiang	Linhai Yan'en Temple Scenic Spot
Zhejiang	Yiwu Culture Center
Zhejiang	Zhuji City Spring Wind Ten Mile Town
Zhejiang	Tongxiang Fuyan Temple Scenic Spot
Zhejiang	Wuyi County Tantou Village Scenic Spot
Zhejiang	Dinghai District Opium War Ruins Park (including Liu Yong Cultural Square)
Zhejiang	Lanxi City Youbu Ancient Town Scenic Spot
Zhejiang	Wenling Changyu Refuge Tourist Area
Zhejiang	Tonglu County Yan Ziling Fishing Platform Scenic Spot
Zhejiang	Niutoushan National Forest Park Scenic Spot, Wuyi County, Jinhua City, China
Zhejiang	Jinliquan Resort, Luqiao District
Zhejiang	Haining International Flower City, Haining, China
Zhejiang	Zhuji City Wuhui Scenic Area
Zhejiang	Sanmen County Tingbian Red Culture Education Base
Zhejiang	Chun'an County Thousand Island Lake Forest Oxygen Bar Scenic Area
Zhejiang	Xinchang County Jiangnan Ethnic Village - Grandma's Pit Scenic Spot
Zhejiang	Pan'an County Wind Cliff Valley Scenic Spot
Zhejiang	Jinji Rock Scenic Spot in Pan'an County
Zhejiang	Yuyao Hu'anshan Yangming Hot Spring Tourist Attractions
Zhejiang	Chun'an County Ha Jiang Village Scenic Spot
Zhejiang	Yongkang Fangyan Scenic Area
Zhejiang	Yongkang Xixi Film & TV Base
Zhejiang	Shangyu District Gai Bei Wild Vine Grape Park
Zhejiang	Shangyu District Erdu Prunus Ecological Park
Zhejiang	Xiangju County Ringing Stone Mountain Scenic Spot
Zhejiang	Cixi Hibiscus Town Scenic Spot
Zhejiang	Xiuzhou District Liansidang Scenic Area
Zhejiang	Xiangshan Film City Scenic Spot in Xiangshan County
Zhejiang	Ningbo Maoyang Crab Pincer Harbor Scenic Spot
Zhejiang	Lin'an District Tukou Hot Spring Tourist Attractions
Zhejiang	Haining Yanguan Tide Viewing Area
Zhejiang	Chun'an County Red Tea Mountain Scenic Spot
Zhejiang	Tonglu County Hecun Shengxianli Scenic Area
Zhejiang	Pan'an County Lingjiangyuan Forest Park
Zhejiang	Linhai Yangyan Mountain Tea Culture Park Scenic Spot
Zhejiang	Daming Mountain Scenic Spot, Lin'an District
Zhejiang	Chun'an County Jiuranjie Scenic Area
Zhejiang	Dongshan Peach Garden Scenic Spot, Hu Chen Township, Ninghai County
Zhejiang	Donghu Scenic Area, Yuecheng District
Zhejiang	Tonglu County Jiangnan Ancient Village Scenic Spot
Zhejiang	Lin'an District Zhejiang West Grand Canyon Scenic Spot
Zhejiang	Yongkang Greenland Ecological Farm
Zhejiang	Fenghua District Dayan Wudong Bridge Scenic Spot
Zhejiang	Fenghua District Yantou Ancient Village Scenic Spot
Zhejiang	Tongshukeng Red Scenic Spot, Huangyan District
Zhejiang	Shengzhou Baizhang Flying Waterfall Scenic and Tourist Area
Zhejiang	Ninghai Forest Hot Spring Scenic Spot
Zhejiang	Grandma's Bay Scenic Spot, Swimming Creek Township, Tiantai County
Zhejiang	Dongyang Woodcarving Town
Zhejiang	Yuecheng District Hangzhou Bay Sea Flower Field Scenic Spot
Zhejiang	Songlan Mountain Tourism Resort, Xiangshan County
Zhejiang	Shengzhou Nanshan Scenic Spot
Zhejiang	Zhuji City Qianzhuoya Scenic Spot
Zhejiang	Jintang Xianren Mountain Scenic Area, Dinghai District
Zhejiang	Daishan County Qu Mountain Guanyin Mountain Scenic Spot
Zhejiang	Cixi Haitian Yizhou Scenic Spot
Zhejiang	Tonglu County Tianzidi Ecological Scenic Area
Zhejiang	Huangyan District Dasiji Scenic Spot
Zhejiang	Shengsi County Flower Bird Island Scenic Spot
Zhejiang	Shengsi County Dongya Jiebi Scenic Spot
Zhejiang	Linhai Longwan Seaside Scenic Spot
Zhejiang	Dachen Island Scenic Area, Jiaojiang District
Zhejiang	Dongyang Hengdian Film City Scenic Spot
Zhejiang	Tiantai County Tiantai Mountain Scenic Spot
Zhejiang	Anji County Romantic Mountain and River Scenic Area
Zhejiang	Tiantai County Shantouxia Tourist Area
Zhejiang	Yuyao Luting Zhongcun Scenic Area
Zhejiang	Yuhuan Jishan Island Scenic Spot
Zhejiang	Anji County Liujiatang Snail Valley Scenic Spot
Zhejiang	Nodari Village Scenic Spot, Shanchuan Township, Anji County
Zhejiang	Moucheng Village Scenic Spot in Huzhou City
